# Supplementary material for: Current changes in the epidemiology of fall-related injuries in Al Ain City, United Arab Emirates
Source: PLoS One. 2021 Sep 16;16(9):e0257398. doi: 10.1371/journal.pone.0257398 (PMC8445427; doi:10.1371/journal.pone.0257398)
Supplement: S1 Data — (XLSX) [file pone.0257398.s001.xlsx]

## Sheet: Fall Two periods - ARIF
Serialnumberstudy	Registrynumber	period	Sex	Age	AGECATEGO	agegroups	Nationality	NATION2	Loctraumaproper	Newmechanism	MethodofArrival	MOA2	Ventilation	Pulse	SBP	RespRate	GCS	ICUwardstay	ICUDays	VentilationDays	TotalHospitalStay	Outcome	ISS	NISS
2	2	1	1	45	1	0	30	2	5	9	3	2	2	84	120	#NULL!	15	0	#NULL!	#NULL!	3	4	4	5
4	4	1	2	47	1	0	38	2	1	10	4	2	2	72	130	#NULL!	15	0	#NULL!	#NULL!	2	1	4	4
5	5	1	1	28	1	0	17	2	3	10	3	2	2	88	110	#NULL!	15	0	#NULL!	0	3	1	1	1
10	10	1	1	40	1	0	30	2	3	10	3	2	2	84	132	#NULL!	15	0	#NULL!	#NULL!	12	1	4	8
12	12	1	1	7	1	3	17	2	1	9	4	2	2	90	#NULL!	22	15	0	#NULL!	#NULL!	3	1	4	4
26	26	1	1	20	1	0	17	2	3	10	4	2	2	86	126	18	15	0	#NULL!	#NULL!	10	1	5	9
29	29	1	1	17	1	3	1	1	4	9	3	2	2	82	105	20	15	0	#NULL!	#NULL!	10	1	9	9
30	30	1	1	55	1	0	30	2	3	10	4	2	2	87	125	20	15	0	#NULL!	#NULL!	2	1	1	2
31	31	1	1	8	1	3	1	1	1	9	3	2	2	120	112	16	15	0	#NULL!	#NULL!	16	1	4	4
32	32	1	1	30	1	0	30	2	3	10	4	2	2	#NULL!	#NULL!	#NULL!	15	0	#NULL!	#NULL!	2	1	1	1
36	36	1	2	8	1	3	36	2	6	9	3	2	2	92	#NULL!	#NULL!	15	0	#NULL!	#NULL!	2	1	1	1
37	37	1	1	32	1	0	17	2	3	10	3	2	2	88	150	#NULL!	15	0	#NULL!	#NULL!	4	1	4	8
40	40	1	1	42	1	0	19	2	4	10	3	2	2	88	170	#NULL!	15	0	#NULL!	#NULL!	2	1	1	1
42	42	1	1	25	1	0	2	2	9	9	2	2	2	83	148	#NULL!	15	0	#NULL!	#NULL!	3	3	9	9
43	43	1	1	45	1	0	5	2	4	10	3	2	2	78	130	20	15	0	#NULL!	#NULL!	13	1	4	4
51	51	1	2	20	1	0	17	2	1	9	3	2	2	85	114	#NULL!	15	0	#NULL!	#NULL!	3	1	4	8
54	54	1	1	50	1	0	30	2	3	9	3	2	2	84	124	#NULL!	15	0	#NULL!	#NULL!	14	1	4	4
57	57	1	1	13	1	3	29	2	1	10	3	2	2	#NULL!	120	#NULL!	15	0	#NULL!	#NULL!	4	1	4	4
60	60	1	1	25	1	0	5	2	9	9	3	2	2	88	150	#NULL!	15	0	#NULL!	#NULL!	5	1	4	4
61	61	1	1	55	1	0	30	2	4	9	1	1	2	60	215	#NULL!	3	1	2	#NULL!	2	2	25	25
69	69	1	1	37	1	0	30	2	5	10	3	2	2	80	112	#NULL!	15	0	#NULL!	#NULL!	8	1	16	16
73	73	1	1	10	1	3	22	2	1	9	3	2	2	120	#NULL!	#NULL!	15	0	#NULL!	#NULL!	9	1	1	1
74	74	1	1	53	1	0	19	2	4	10	3	2	2	82	175	#NULL!	15	0	#NULL!	#NULL!	5	1	4	4
76	76	1	2	24	1	0	18	2	1	10	3	2	2	82	121	#NULL!	15	0	#NULL!	#NULL!	15	1	4	8
79	79	1	1	35	1	0	17	2	3	10	1	1	2	102	137	#NULL!	15	0	#NULL!	#NULL!	34	1	5	12
80	80	1	1	45	1	0	30	2	4	10	1	1	2	88	163	#NULL!	15	0	#NULL!	#NULL!	6	1	4	8
81	81	1	1	25	1	0	2	2	3	10	3	2	2	77	130	#NULL!	15	0	#NULL!	#NULL!	9	1	4	4
82	82	1	1	16	1	3	1	1	1	9	3	2	2	88	134	#NULL!	15	0	#NULL!	#NULL!	2	1	2	2
84	84	1	2	44	1	0	1	1	1	9	3	2	2	85	130	#NULL!	15	0	#NULL!	#NULL!	5	1	4	8
85	85	1	2	29	1	0	17	2	1	10	3	2	2	#NULL!	#NULL!	#NULL!	15	0	#NULL!	#NULL!	4	1	4	4
88	88	1	1	7	1	3	29	2	6	9	3	2	2	88	#NULL!	20	15	0	#NULL!	#NULL!	2	1	9	13
93	93	1	1	40	1	0	30	2	3	10	3	2	2	98	146	#NULL!	15	0	#NULL!	#NULL!	2	1	1	1
102	102	1	1	30	1	0	10	2	1	10	3	2	2	80	130	20	15	0	#NULL!	#NULL!	2	1	4	4
103	103	1	2	19	1	0	36	2	1	9	3	2	2	70	127	#NULL!	15	0	#NULL!	#NULL!	10	1	4	4
104	104	1	2	7	1	3	30	2	1	10	3	2	2	108	#NULL!	20	15	0	#NULL!	#NULL!	1	3	1	1
106	106	1	1	32	1	0	5	2	3	10	3	2	2	76	114	#NULL!	15	0	#NULL!	#NULL!	2	1	1	2
107	107	1	1	35	1	0	1	1	1	9	3	2	2	90	140	#NULL!	15	0	#NULL!	#NULL!	3	1	4	4
108	108	1	2	26	1	0	39	2	1	10	3	2	2	84	120	#NULL!	15	0	#NULL!	#NULL!	5	1	1	1
114	114	1	1	25	1	0	5	2	3	10	3	2	2	77	133	#NULL!	15	0	#NULL!	#NULL!	4	1	4	4
118	118	1	1	12	1	3	1	1	4	10	3	2	2	140	#NULL!	#NULL!	15	0	#NULL!	#NULL!	5	1	4	4
119	119	1	2	45	1	0	39	2	1	9	3	2	2	100	#NULL!	18	15	0	#NULL!	#NULL!	4	1	4	4
121	121	1	1	30	1	0	17	2	1	10	3	2	2	107	145	#NULL!	15	0	#NULL!	#NULL!	4	1	4	4
123	123	1	1	40	1	0	30	2	3	10	3	2	2	142	192	#NULL!	15	0	#NULL!	#NULL!	3	1	5	9
126	126	1	1	65	2	1	30	2	3	9	3	2	2	64	110	#NULL!	15	0	#NULL!	#NULL!	3	1	4	4
127	127	1	2	36	1	0	38	2	1	9	3	2	2	88	149	#NULL!	15	0	#NULL!	#NULL!	1	1	4	8
133	133	1	1	1	1	3	17	2	1	9	3	2	2	102	#NULL!	#NULL!	15	0	#NULL!	#NULL!	2	1	4	4
134	134	1	1	14	1	3	29	2	5	9	3	2	2	80	108	#NULL!	15	0	#NULL!	#NULL!	1	1	4	4
135	135	1	1	29	1	0	10	2	3	10	3	2	2	84	130	#NULL!	15	0	#NULL!	#NULL!	3	1	4	4
141	141	1	1	43	1	0	39	2	1	9	3	2	2	77	104	#NULL!	15	0	#NULL!	#NULL!	5	1	17	17
149	149	1	1	2	1	3	1	1	1	9	3	2	2	#NULL!	#NULL!	#NULL!	15	0	#NULL!	#NULL!	1	1	1	1
152	152	1	1	10	1	3	40	2	1	9	3	2	2	110	#NULL!	#NULL!	15	0	#NULL!	#NULL!	2	1	4	4
155	155	1	2	17	1	3	1	1	1	9	3	2	2	76	128	#NULL!	15	0	#NULL!	#NULL!	11	1	1	1
156	156	1	1	36	1	0	19	2	1	9	3	2	2	#NULL!	#NULL!	#NULL!	15	0	#NULL!	#NULL!	2	1	1	1
164	164	1	1	52	1	0	19	2	3	10	3	2	2	100	140	#NULL!	15	0	#NULL!	#NULL!	20	1	9	13
165	165	1	2	24	1	0	1	1	6	9	3	2	2	92	130	#NULL!	15	0	#NULL!	#NULL!	8	1	10	10
170	170	1	1	32	1	0	30	2	3	10	3	2	2	65	120	#NULL!	15	0	#NULL!	#NULL!	2	1	1	3
171	171	1	1	35	1	0	5	2	3	10	3	2	2	92	130	#NULL!	15	0	#NULL!	#NULL!	46	1	4	4
172	172	1	1	27	1	0	29	2	1	10	1	1	2	103	136	#NULL!	15	0	#NULL!	#NULL!	13	1	13	17
179	179	1	1	38	1	0	17	2	3	10	3	2	2	82	130	#NULL!	15	0	#NULL!	#NULL!	11	1	4	4
180	180	1	1	26	1	0	30	2	6	10	3	2	2	76	132	#NULL!	15	0	#NULL!	#NULL!	5	1	4	4
183	183	1	1	30	1	0	10	2	3	10	3	2	2	91	131	#NULL!	15	0	#NULL!	#NULL!	2	1	4	9
184	184	1	1	31	1	0	17	2	2	10	3	2	2	88	130	#NULL!	15	0	#NULL!	#NULL!	4	1	4	4
185	185	1	1	50	1	0	30	2	3	10	3	2	2	105	161	#NULL!	15	0	#NULL!	#NULL!	2	1	4	4
191	191	1	1	24	1	0	5	2	3	10	3	2	2	99	130	#NULL!	15	0	#NULL!	#NULL!	1	1	4	4
193	193	1	1	35	1	0	30	2	5	9	3	2	2	88	145	#NULL!	15	0	#NULL!	#NULL!	2	1	4	4
194	194	1	1	30	1	0	17	2	3	10	3	2	2	90	117	#NULL!	15	0	#NULL!	#NULL!	93	1	10	13
197	197	1	1	35	1	0	30	2	3	10	3	2	2	74	105	#NULL!	15	0	#NULL!	#NULL!	3	1	1	1
204	204	1	1	5	1	3	10	2	1	9	3	2	2	118	#NULL!	24	15	0	#NULL!	#NULL!	2	1	4	4
205	205	1	2	7	1	3	1	1	1	9	3	2	2	98	#NULL!	#NULL!	15	0	#NULL!	#NULL!	2	1	1	1
207	207	1	1	56	1	0	1	1	4	10	3	2	2	92	143	#NULL!	15	0	#NULL!	#NULL!	2	1	4	4
210	210	1	1	14	1	3	30	2	9	9	3	2	2	90	110	24	0	0	#NULL!	#NULL!	2	1	4	4
215	215	1	1	7	1	3	1	1	1	10	3	2	2	#NULL!	#NULL!	#NULL!	15	0	#NULL!	#NULL!	2	1	4	8
216	216	1	1	49	1	0	22	2	5	9	3	2	2	90	134	#NULL!	15	0	#NULL!	#NULL!	2	1	1	2
224	224	1	2	47	1	0	17	2	3	10	3	2	2	88	140	#NULL!	15	0	#NULL!	#NULL!	3	1	1	1
226	226	1	1	30	1	0	5	2	3	10	3	2	2	88	120	#NULL!	15	0	#NULL!	#NULL!	8	1	9	9
228	228	1	1	35	1	0	23	2	1	9	3	2	2	90	158	#NULL!	15	0	#NULL!	#NULL!	4	1	4	4
230	230	1	1	40	1	0	17	2	1	9	2	2	2	84	110	#NULL!	15	0	#NULL!	#NULL!	2	1	4	4
231	231	1	1	76	2	1	29	2	4	9	3	2	2	100	130	20	15	0	#NULL!	#NULL!	4	1	4	4
233	233	1	1	47	1	0	17	2	3	10	3	2	2	92	130	#NULL!	15	0	#NULL!	#NULL!	8	1	4	4
234	234	1	1	50	1	0	19	2	9	10	3	2	2	89	150	#NULL!	15	0	#NULL!	#NULL!	2	1	1	1
235	235	1	1	40	1	0	30	2	3	10	1	1	2	68	110	#NULL!	15	0	#NULL!	#NULL!	4	1	6	6
236	236	1	1	43	1	0	30	2	3	10	1	1	2	98	125	#NULL!	15	0	#NULL!	#NULL!	4	1	4	4
237	237	1	1	26	1	0	17	2	3	10	3	2	2	86	140	20	15	0	#NULL!	#NULL!	8	1	4	8
239	239	1	2	60	1	0	1	1	1	9	3	2	2	64	180	#NULL!	15	0	#NULL!	#NULL!	10	1	4	4
241	241	1	1	45	1	0	10	2	3	10	3	2	2	94	141	#NULL!	15	0	#NULL!	#NULL!	12	1	4	4
246	246	1	1	35	1	0	30	2	1	9	3	2	2	84	150	#NULL!	15	0	#NULL!	#NULL!	8	1	1	1
247	247	1	2	6	1	3	22	2	1	9	3	2	2	#NULL!	#NULL!	#NULL!	15	0	#NULL!	#NULL!	5	1	4	8
252	252	1	1	35	1	0	17	2	3	10	3	2	2	69	108	#NULL!	15	0	#NULL!	#NULL!	2	1	4	4
260	260	1	1	8	1	3	1	1	1	10	3	2	2	#NULL!	#NULL!	#NULL!	15	0	#NULL!	#NULL!	3	1	4	4
266	266	1	1	42	1	0	5	2	3	10	3	2	2	98	158	#NULL!	15	0	#NULL!	#NULL!	5	1	4	8
267	267	1	1	40	1	0	17	2	3	10	1	1	2	92	120	#NULL!	15	0	#NULL!	#NULL!	10	1	4	4
275	275	1	1	35	1	0	5	2	3	10	3	2	2	74	105	#NULL!	15	0	#NULL!	#NULL!	7	1	9	9
279	279	1	1	9	1	3	22	2	6	9	3	2	2	89	#NULL!	#NULL!	15	0	#NULL!	#NULL!	2	1	4	4
280	280	1	1	18	1	0	36	2	5	9	3	2	2	68	110	#NULL!	15	0	#NULL!	#NULL!	6	1	4	4
288	288	1	2	22	1	0	1	1	6	9	3	2	2	83	104	#NULL!	15	0	#NULL!	#NULL!	5	1	4	4
289	289	1	1	45	1	0	30	2	1	10	1	1	2	79	130	#NULL!	15	0	#NULL!	#NULL!	12	1	9	9
290	290	1	1	33	1	0	5	2	1	10	3	2	2	86	125	#NULL!	15	0	#NULL!	#NULL!	4	1	4	8
292	292	1	1	6	1	3	1	1	1	9	3	2	2	100	#NULL!	#NULL!	15	0	#NULL!	#NULL!	2	1	4	4
300	300	1	1	44	1	0	45	2	5	10	2	2	2	110	121	#NULL!	15	0	#NULL!	#NULL!	11	1	5	5
303	303	1	1	27	1	0	10	2	3	10	3	2	2	80	100	#NULL!	15	0	#NULL!	#NULL!	7	1	4	4
305	305	1	1	75	2	1	1	1	2	9	3	2	2	89	183	#NULL!	15	0	#NULL!	#NULL!	30	1	9	9
320	320	1	1	75	2	1	1	1	5	9	3	2	2	72	180	#NULL!	15	0	#NULL!	#NULL!	6	1	1	1
321	321	1	2	67	2	1	1	1	1	9	3	2	2	102	130	22	15	0	#NULL!	#NULL!	10	1	2	2
322	322	1	1	40	1	0	17	2	3	9	3	2	2	96	120	#NULL!	15	0	#NULL!	#NULL!	30	1	9	13
329	329	1	1	25	1	0	40	2	1	10	3	2	2	72	130	#NULL!	15	0	#NULL!	#NULL!	4	1	8	8
331	331	1	1	20	1	0	30	2	1	10	1	1	2	90	150	#NULL!	15	0	#NULL!	#NULL!	2	1	1	2
334	334	1	1	28	1	0	30	2	1	10	3	2	2	#NULL!	127	#NULL!	15	0	#NULL!	#NULL!	4	1	4	8
338	338	1	1	38	1	0	17	2	3	10	1	1	2	102	160	22	15	0	#NULL!	#NULL!	10	3	4	8
339	339	1	1	80	2	1	1	1	1	9	3	2	2	74	173	45	15	0	#NULL!	#NULL!	2	3	4	4
340	340	1	1	50	1	0	30	2	1	10	3	2	2	104	194	#NULL!	15	0	#NULL!	#NULL!	3	1	1	1
341	341	1	2	4	1	3	30	2	1	10	3	2	2	96	#NULL!	20	15	0	#NULL!	#NULL!	6	1	9	9
342	342	1	1	5	1	3	30	2	1	9	3	2	2	109	118	#NULL!	15	0	#NULL!	#NULL!	35	1	9	9
345	345	1	1	55	1	0	29	2	4	10	3	2	2	98	138	#NULL!	15	0	#NULL!	#NULL!	38	1	17	17
349	349	1	1	2	1	3	30	2	1	9	3	2	2	188	#NULL!	#NULL!	15	0	#NULL!	#NULL!	28	1	9	9
354	354	1	2	85	2	1	1	1	1	9	3	2	2	114	93	#NULL!	15	0	#NULL!	#NULL!	4	3	4	4
355	355	1	2	66	2	1	1	1	1	9	3	2	2	103	150	#NULL!	15	0	#NULL!	#NULL!	5	1	1	1
358	358	1	1	46	1	0	17	2	1	10	3	2	2	114	109	#NULL!	15	0	#NULL!	#NULL!	3	1	4	4
365	365	1	1	28	1	0	17	2	3	9	1	1	2	79	120	#NULL!	15	0	#NULL!	#NULL!	24	1	13	14
370	370	1	1	30	1	0	19	2	3	10	2	2	2	61	120	#NULL!	15	0	#NULL!	#NULL!	8	1	4	4
371	371	1	1	23	1	0	17	2	3	10	3	2	2	103	112	#NULL!	15	0	#NULL!	#NULL!	1	1	1	1
372	372	1	2	40	1	0	18	2	1	10	3	2	2	66	113	#NULL!	15	0	#NULL!	#NULL!	6	1	9	18
373	373	1	1	40	1	0	30	2	3	10	3	2	2	89	130	#NULL!	15	0	#NULL!	#NULL!	1	1	1	1
376	376	1	1	32	1	0	39	2	1	9	3	2	2	96	124	#NULL!	15	0	#NULL!	#NULL!	8	1	4	8
377	377	1	2	3	1	3	19	2	1	10	3	2	2	138	119	#NULL!	15	0	#NULL!	#NULL!	2	1	5	5
382	382	1	1	42	1	0	5	2	1	10	3	2	2	#NULL!	140	#NULL!	15	0	#NULL!	#NULL!	9	1	5	5
386	386	1	1	#NULL!	1	#NULL!	30	2	5	9	3	2	2	82	#NULL!	#NULL!	15	0	#NULL!	#NULL!	7	1	4	8
387	387	1	1	40	1	0	30	2	3	10	3	2	2	76	107	#NULL!	15	0	#NULL!	#NULL!	3	1	1	1
389	389	1	1	45	1	0	17	2	3	10	3	2	2	80	132	#NULL!	15	0	#NULL!	#NULL!	10	1	8	8
390	390	1	1	41	1	0	17	2	3	10	3	2	2	80	101	#NULL!	15	0	#NULL!	#NULL!	9	1	17	17
395	395	1	1	88	2	1	45	2	1	9	3	2	2	74	146	#NULL!	15	0	#NULL!	#NULL!	5	1	4	4
396	396	1	1	17	1	3	10	2	9	10	3	2	2	86	137	#NULL!	15	0	#NULL!	#NULL!	3	1	2	3
398	398	1	1	22	1	0	31	2	5	9	3	2	2	70	110	#NULL!	15	0	#NULL!	#NULL!	3	1	4	4
400	400	1	1	14	1	3	36	2	1	9	3	2	2	100	146	#NULL!	15	0	#NULL!	#NULL!	7	1	4	8
402	402	1	1	33	1	0	5	2	1	9	3	2	2	94	125	#NULL!	15	0	#NULL!	#NULL!	14	1	4	8
403	403	1	1	35	1	0	5	2	3	10	3	2	2	105	163	#NULL!	15	0	#NULL!	#NULL!	14	1	4	4
406	406	1	1	45	1	0	30	2	1	9	3	2	2	87	110	#NULL!	15	0	#NULL!	#NULL!	2	1	1	1
411	411	1	1	12	1	3	17	2	1	9	3	2	2	78	118	#NULL!	15	0	#NULL!	#NULL!	5	1	9	9
416	416	1	1	40	1	0	30	2	3	9	3	2	2	76	129	#NULL!	15	0	#NULL!	#NULL!	14	1	5	5
417	417	1	1	30	1	0	2	2	3	9	3	2	2	84	140	20	15	0	#NULL!	#NULL!	3	1	5	5
424	424	1	1	45	1	0	17	2	3	10	3	2	2	61	127	#NULL!	15	0	#NULL!	#NULL!	1	1	1	1
427	427	1	1	40	1	0	17	2	3	9	3	2	2	64	130	15	15	0	#NULL!	#NULL!	3	1	1	1
430	430	1	1	30	1	0	5	2	3	9	3	2	2	127	160	20	15	0	#NULL!	#NULL!	6	1	4	4
431	431	1	2	60	1	0	1	1	1	9	3	2	2	96	224	18	13	1	2	#NULL!	10	1	16	25
432	432	1	1	32	1	0	17	2	3	10	3	2	2	95	111	#NULL!	15	0	#NULL!	#NULL!	11	1	4	4
435	435	1	1	4	1	3	1	1	1	9	3	2	2	104	#NULL!	20	15	0	#NULL!	#NULL!	31	1	9	9
444	444	1	1	13	1	3	36	2	5	9	1	1	2	82	120	#NULL!	15	0	#NULL!	#NULL!	7	1	4	8
449	449	1	1	40	1	0	22	2	1	10	1	1	2	87	128	20	15	0	#NULL!	#NULL!	9	1	4	4
451	451	1	1	35	1	0	17	2	3	10	3	2	2	95	141	#NULL!	15	0	#NULL!	#NULL!	25	1	4	4
457	457	1	1	54	1	0	5	2	3	10	3	2	2	80	160	#NULL!	15	0	#NULL!	#NULL!	7	1	4	4
461	461	1	1	36	1	0	30	2	3	10	3	2	2	99	109	#NULL!	15	0	#NULL!	#NULL!	19	1	4	4
472	472	1	1	36	1	0	30	2	4	10	3	2	2	85	123	#NULL!	15	0	#NULL!	#NULL!	4	1	1	1
473	473	1	1	23	1	0	30	2	3	10	3	2	2	90	124	#NULL!	15	0	#NULL!	#NULL!	2	1	2	2
474	474	1	1	45	1	0	10	2	3	10	3	2	2	95	111	24	15	0	#NULL!	#NULL!	10	1	4	4
476	476	1	2	6	1	3	1	1	1	10	3	2	2	110	122	#NULL!	15	0	#NULL!	#NULL!	7	1	4	8
477	477	1	1	55	1	0	#NULL!	#NULL!	1	9	3	2	2	74	125	#NULL!	15	0	#NULL!	#NULL!	8	1	9	9
479	479	1	1	46	1	0	#NULL!	#NULL!	3	10	1	1	1	98	124	18	14	1	7	5	19	1	29	34
481	481	1	2	45	1	0	25	2	1	9	3	2	2	87	142	#NULL!	14	0	#NULL!	#NULL!	6	1	4	8
485	485	1	1	27	1	0	20	2	3	10	3	2	2	71	135	#NULL!	15	0	#NULL!	#NULL!	2	1	2	2
486	486	1	1	48	1	0	30	2	9	9	3	2	2	85	126	17	15	0	#NULL!	#NULL!	24	1	9	9
489	489	1	1	7	1	3	22	2	1	10	3	2	2	112	118	26	11	1	2	#NULL!	7	1	16	16
490	490	1	2	31	1	0	39	2	1	9	3	2	2	94	125	#NULL!	15	0	#NULL!	#NULL!	3	1	2	2
491	491	1	2	4	1	3	1	1	1	10	3	2	2	102	94	21	12	0	#NULL!	#NULL!	2	1	2	2
492	492	1	1	70	2	1	39	2	1	9	3	2	2	90	201	#NULL!	15	0	#NULL!	#NULL!	5	1	5	5
495	495	1	1	35	1	0	30	2	3	10	3	2	2	75	131	24	15	0	#NULL!	#NULL!	5	1	4	4
496	496	1	1	40	1	0	30	2	3	10	3	2	2	80	134	#NULL!	15	0	#NULL!	#NULL!	6	1	4	4
499	499	1	1	60	1	0	40	2	3	9	3	2	2	79	130	#NULL!	15	0	#NULL!	#NULL!	12	1	9	9
500	500	1	1	38	1	0	17	2	3	9	3	2	2	88	120	#NULL!	15	0	#NULL!	#NULL!	4	1	1	1
503	503	1	1	14	1	3	17	2	5	9	3	2	2	109	139	#NULL!	15	0	#NULL!	#NULL!	11	1	1	1
505	505	1	2	13	1	3	30	2	1	9	3	2	2	98	124	#NULL!	15	0	#NULL!	#NULL!	2	1	1	1
506	506	1	1	3	1	3	10	2	1	9	3	2	2	#NULL!	#NULL!	#NULL!	15	0	#NULL!	#NULL!	3	1	1	1
509	509	1	1	32	1	0	27	2	3	10	3	2	2	84	145	#NULL!	15	0	#NULL!	#NULL!	7	1	4	4
515	515	1	1	36	1	0	17	2	3	10	3	2	2	82	131	20	15	0	#NULL!	#NULL!	19	1	4	4
518	518	1	1	52	1	0	36	2	3	10	3	2	2	115	136	#NULL!	15	0	#NULL!	#NULL!	30	1	9	9
524	524	1	1	31	1	0	17	2	4	9	3	2	2	63	125	#NULL!	15	0	#NULL!	#NULL!	5	1	4	8
526	526	1	1	14	1	3	1	1	1	9	3	2	2	101	126	#NULL!	15	0	#NULL!	#NULL!	1	1	4	4
527	527	1	2	37	1	0	44	2	1	9	3	2	2	97	120	#NULL!	15	0	#NULL!	#NULL!	4	1	1	1
529	529	1	1	25	1	0	5	2	3	10	3	2	2	112	160	#NULL!	15	0	#NULL!	#NULL!	3	1	4	4
532	532	1	2	65	2	1	1	1	4	9	3	2	2	96	195	#NULL!	15	0	#NULL!	#NULL!	6	1	9	9
533	533	1	2	51	1	0	1	1	1	9	3	2	2	102	150	#NULL!	15	0	#NULL!	#NULL!	7	1	4	4
543	543	1	1	30	1	0	30	2	3	10	3	2	2	89	129	#NULL!	15	0	#NULL!	#NULL!	18	1	1	2
544	544	1	1	32	1	0	30	2	3	10	3	2	2	80	114	#NULL!	15	0	#NULL!	#NULL!	43	1	4	4
545	545	1	2	27	1	0	17	2	1	9	3	2	2	108	130	#NULL!	15	0	#NULL!	#NULL!	3	1	4	4
546	546	1	2	14	1	3	1	1	1	9	3	2	2	102	137	#NULL!	15	0	#NULL!	#NULL!	1	1	1	1
548	548	1	2	61	1	1	1	1	1	9	3	2	2	84	190	#NULL!	15	0	#NULL!	#NULL!	150	1	4	4
549	549	1	1	55	1	0	17	2	3	10	3	2	2	96	139	#NULL!	15	0	#NULL!	#NULL!	44	1	5	5
554	554	1	1	50	1	0	30	2	3	10	3	2	2	89	122	#NULL!	15	0	#NULL!	#NULL!	27	1	4	4
556	556	1	2	34	1	0	18	2	2	9	3	2	2	#NULL!	#NULL!	#NULL!	13	0	#NULL!	#NULL!	9	1	6	9
557	557	1	1	45	1	0	30	2	3	10	3	2	2	108	137	#NULL!	15	0	#NULL!	#NULL!	3	1	1	1
558	558	1	2	9	1	3	1	1	1	9	3	2	2	#NULL!	#NULL!	#NULL!	0	0	#NULL!	#NULL!	1	1	4	4
559	559	1	1	40	1	0	3	2	3	10	3	2	2	77	121	#NULL!	9	0	#NULL!	#NULL!	7	1	16	20
560	560	1	2	46	1	0	17	2	1	9	3	2	2	86	121	#NULL!	15	0	#NULL!	#NULL!	3	1	4	4
565	565	1	1	35	1	0	17	2	3	10	3	2	2	99	111	#NULL!	15	0	#NULL!	#NULL!	3	1	4	4
576	576	1	1	8	1	3	#NULL!	#NULL!	1	9	3	2	2	121	134	#NULL!	15	0	#NULL!	#NULL!	1	1	4	8
577	577	1	1	#NULL!	1	#NULL!	1	1	1	9	3	2	2	#NULL!	#NULL!	#NULL!	15	0	#NULL!	#NULL!	2	1	4	4
579	579	1	1	25	1	0	17	2	3	10	3	2	2	85	141	24	15	0	#NULL!	#NULL!	4	1	1	1
582	582	1	1	45	1	0	30	2	3	10	3	2	2	95	150	20	15	0	#NULL!	#NULL!	4	1	1	1
583	583	1	1	45	1	0	17	2	5	9	3	2	2	74	142	28	15	0	#NULL!	#NULL!	4	1	9	9
584	584	1	1	30	1	0	5	2	3	10	3	2	2	86	118	#NULL!	15	0	#NULL!	#NULL!	4	1	4	4
586	586	1	1	35	1	0	5	2	3	10	3	2	2	#NULL!	#NULL!	#NULL!	15	0	#NULL!	#NULL!	9	1	2	2
591	591	1	1	48	1	0	22	2	1	9	3	2	2	90	127	#NULL!	15	0	#NULL!	#NULL!	7	1	4	4
594	594	1	1	45	1	0	30	2	3	10	3	2	2	70	120	#NULL!	15	0	#NULL!	#NULL!	17	1	5	5
602	602	1	1	33	1	0	17	2	3	10	1	1	2	88	100	20	15	0	#NULL!	#NULL!	1	1	1	1
603	603	1	1	40	1	0	17	2	3	10	1	1	2	58	136	#NULL!	15	0	#NULL!	#NULL!	3	1	1	1
605	605	1	1	30	1	0	30	2	3	10	1	1	2	69	130	#NULL!	15	0	#NULL!	#NULL!	7	1	1	3
607	607	1	1	32	1	0	17	2	3	10	1	1	2	105	153	#NULL!	15	0	#NULL!	#NULL!	7	1	5	5
608	608	1	1	35	1	0	30	2	3	10	1	1	2	86	144	#NULL!	15	0	#NULL!	#NULL!	2	1	5	5
611	611	1	1	25	1	0	5	2	3	10	3	2	1	66	154	20	14	1	5	5	12	1	22	22
613	613	1	1	37	1	0	10	2	3	10	3	2	2	113	135	#NULL!	15	0	#NULL!	#NULL!	1	1	4	4
615	615	1	1	23	1	0	17	2	3	10	3	2	2	#NULL!	#NULL!	#NULL!	15	0	#NULL!	#NULL!	4	1	4	9
618	618	1	1	30	1	0	30	2	3	10	3	2	2	71	110	#NULL!	15	0	#NULL!	#NULL!	2	1	1	2
619	619	1	1	2	1	3	31	2	1	9	3	2	2	119	#NULL!	#NULL!	15	0	#NULL!	#NULL!	20	1	4	4
621	621	1	1	42	1	0	5	2	3	10	3	2	2	85	131	20	15	0	#NULL!	#NULL!	6	1	4	4
622	622	1	1	45	1	0	5	2	3	10	3	2	2	#NULL!	120	#NULL!	15	0	#NULL!	#NULL!	25	1	4	4
626	626	1	1	12	1	3	30	2	1	10	3	2	2	106	111	#NULL!	15	0	#NULL!	#NULL!	1	1	1	1
628	628	1	1	74	2	1	1	1	1	9	3	2	2	76	145	#NULL!	15	0	#NULL!	#NULL!	4	1	9	18
629	629	1	1	40	1	0	5	2	3	10	3	2	2	73	160	#NULL!	15	0	#NULL!	#NULL!	7	1	4	4
631	631	1	1	43	1	0	39	2	1	9	3	2	2	78	124	#NULL!	15	0	#NULL!	#NULL!	12	1	4	4
632	632	1	2	38	1	0	1	1	1	9	3	2	2	#NULL!	113	#NULL!	15	0	#NULL!	#NULL!	5	1	1	1
633	633	1	1	6	1	3	26	2	1	10	3	2	2	123	106	#NULL!	15	0	#NULL!	#NULL!	2	1	4	4
639	639	1	2	7	1	3	36	2	1	10	3	2	2	92	113	#NULL!	15	1	1	#NULL!	8	1	22	27
641	641	1	1	30	1	0	30	2	3	10	3	2	2	81	118	#NULL!	15	0	#NULL!	#NULL!	5	1	16	20
651	651	1	1	36	1	0	17	2	3	9	3	2	2	76	104	#NULL!	15	0	#NULL!	#NULL!	5	1	4	4
655	655	1	1	14	1	3	1	1	5	9	3	2	2	69	112	#NULL!	15	0	#NULL!	#NULL!	3	1	1	1
657	657	1	2	70	2	1	1	1	1	9	3	2	2	86	138	#NULL!	15	0	#NULL!	#NULL!	8	1	4	4
660	660	1	1	40	1	0	30	2	3	9	3	2	2	76	136	#NULL!	15	0	#NULL!	#NULL!	3	1	1	2
665	665	1	1	16	1	3	22	2	1	9	3	2	2	62	102	24	15	0	#NULL!	#NULL!	1	1	1	1
666	666	1	1	45	1	0	30	2	3	10	3	2	2	70	139	20	15	0	#NULL!	#NULL!	13	1	4	8
668	668	1	1	40	1	0	17	2	3	10	3	2	2	94	134	#NULL!	15	0	#NULL!	#NULL!	2	1	5	5
670	670	1	1	25	1	0	39	2	5	9	3	2	2	68	134	#NULL!	15	0	#NULL!	#NULL!	3	1	1	1
671	671	1	1	8	1	3	1	1	5	9	3	2	2	#NULL!	#NULL!	#NULL!	15	0	#NULL!	#NULL!	1	1	4	8
672	672	1	1	31	1	0	10	2	1	9	3	2	2	77	121	#NULL!	15	0	#NULL!	#NULL!	4	1	2	2
677	677	1	1	31	1	0	17	2	3	10	3	2	2	50	122	#NULL!	15	0	#NULL!	#NULL!	20	1	4	4
684	684	1	1	35	1	0	2	2	3	10	3	2	2	81	124	#NULL!	15	0	#NULL!	#NULL!	4	1	4	4
685	685	1	1	10	1	3	29	2	5	9	3	2	2	98	135	#NULL!	15	0	#NULL!	#NULL!	6	1	9	9
688	688	1	1	32	1	0	29	2	1	10	3	2	2	167	150	#NULL!	15	0	#NULL!	#NULL!	4	1	1	1
689	689	1	1	30	1	0	10	2	6	9	3	2	2	68	124	#NULL!	15	0	#NULL!	#NULL!	18	1	4	4
701	701	1	1	32	1	0	17	2	3	10	3	2	2	69	135	#NULL!	15	0	#NULL!	#NULL!	14	1	4	4
704	704	1	2	74	2	1	29	2	1	9	3	2	2	102	153	#NULL!	15	0	#NULL!	#NULL!	1	1	2	2
714	714	1	1	75	2	1	30	2	1	9	3	2	2	72	121	22	15	0	#NULL!	#NULL!	17	1	9	9
715	715	1	1	45	1	0	5	2	3	10	3	2	2	83	154	30	14	0	#NULL!	#NULL!	3	1	1	2
720	720	1	1	30	1	0	26	2	3	10	3	2	2	63	128	20	15	0	#NULL!	#NULL!	2	1	4	4
722	722	1	1	26	1	0	17	2	1	9	3	2	2	72	132	#NULL!	15	0	#NULL!	#NULL!	6	1	4	8
725	725	1	1	33	1	0	5	2	3	10	3	2	2	80	130	#NULL!	15	0	#NULL!	#NULL!	2	1	9	13
733	733	1	1	24	1	0	22	2	1	9	3	2	2	82	141	#NULL!	15	0	#NULL!	#NULL!	3	1	1	1
735	735	1	1	15	1	3	10	2	1	9	3	2	2	70	118	#NULL!	15	0	#NULL!	#NULL!	3	1	4	4
736	736	1	2	53	1	0	38	2	1	9	3	2	2	86	136	#NULL!	15	0	#NULL!	#NULL!	41	1	4	8
737	737	1	1	41	1	0	17	2	3	9	3	2	2	87	149	#NULL!	15	0	#NULL!	#NULL!	3	1	4	4
738	738	1	2	12	1	3	10	2	1	9	3	2	2	78	135	#NULL!	15	0	#NULL!	#NULL!	1	1	4	4
740	740	1	2	15	1	3	23	2	1	10	3	2	2	109	121	20	15	0	#NULL!	#NULL!	3	1	1	1
748	748	1	1	27	1	0	1	1	9	9	3	2	2	98	94	18	15	0	#NULL!	#NULL!	7	1	1	1
749	749	1	1	22	1	0	2	2	3	10	3	2	2	98	152	20	14	0	#NULL!	#NULL!	6	1	8	12
755	755	1	1	38	1	0	30	2	3	10	1	1	2	96	143	#NULL!	15	0	#NULL!	#NULL!	4	1	4	4
756	756	1	1	23	1	0	1	1	1	10	3	2	2	95	136	#NULL!	15	0	#NULL!	#NULL!	6	1	4	4
757	757	1	1	45	1	0	30	2	3	10	3	2	2	75	141	22	15	0	#NULL!	#NULL!	7	1	4	4
758	758	1	1	43	1	0	30	2	3	10	3	2	2	93	119	19	15	0	#NULL!	#NULL!	3	1	4	4
761	761	1	1	65	2	1	33	2	1	9	3	2	2	80	153	#NULL!	15	0	#NULL!	#NULL!	5	1	9	9
765	765	1	1	35	1	0	17	2	3	10	1	1	2	127	170	#NULL!	15	0	#NULL!	#NULL!	9	1	9	18
768	768	1	1	27	1	0	1	1	9	9	2	2	2	109	175	#NULL!	15	0	#NULL!	#NULL!	3	4	4	4
769	769	1	1	47	1	0	1	1	1	9	3	2	2	62	142	#NULL!	15	0	#NULL!	#NULL!	4	1	4	4
771	771	1	1	47	1	0	17	2	3	10	1	1	2	74	154	#NULL!	15	0	#NULL!	#NULL!	49	1	9	17
772	772	1	1	20	1	0	1	1	5	9	3	2	2	72	147	#NULL!	15	0	#NULL!	#NULL!	2	1	1	2
776	776	1	1	26	1	0	10	2	3	10	3	2	2	72	126	#NULL!	15	0	#NULL!	#NULL!	2	1	4	4
779	779	1	1	14	1	3	12	2	1	9	3	2	2	97	129	#NULL!	15	0	#NULL!	#NULL!	4	1	4	8
780	780	1	1	59	1	0	30	2	1	9	3	2	2	71	143	22	15	0	#NULL!	#NULL!	3	1	1	1
785	785	1	2	4	1	3	22	2	1	9	3	2	2	115	100	#NULL!	15	0	#NULL!	#NULL!	3	1	4	4
788	788	1	1	30	1	0	17	2	3	9	3	2	2	84	138	#NULL!	15	0	#NULL!	#NULL!	4	1	4	4
789	789	1	1	45	1	0	17	2	3	10	3	2	2	72	129	20	15	0	#NULL!	#NULL!	3	1	4	4
795	795	1	1	30	1	0	30	2	3	10	3	2	2	103	135	#NULL!	15	0	#NULL!	#NULL!	16	1	4	5
796	796	1	1	25	1	0	40	2	1	9	3	2	2	88	118	#NULL!	15	0	#NULL!	#NULL!	6	1	4	4
806	806	1	1	45	1	0	30	2	3	10	3	2	2	90	136	20	15	0	#NULL!	#NULL!	8	1	4	4
807	807	1	1	15	1	3	1	1	5	9	3	2	2	80	129	#NULL!	15	0	#NULL!	#NULL!	3	1	4	8
809	809	1	1	34	1	0	5	2	3	10	3	2	2	103	100	#NULL!	15	0	#NULL!	#NULL!	2	1	1	1
814	814	1	1	40	1	0	17	2	1	9	3	2	2	85	138	#NULL!	15	0	#NULL!	#NULL!	3	1	4	4
819	819	1	2	80	2	1	22	2	1	9	1	1	2	98	197	#NULL!	15	0	#NULL!	#NULL!	23	1	9	9
825	825	1	1	35	1	0	30	2	3	10	3	2	2	96	117	#NULL!	15	0	#NULL!	#NULL!	5	1	4	4
828	828	1	1	25	1	0	5	2	3	10	3	2	2	93	157	#NULL!	15	0	#NULL!	#NULL!	16	1	4	8
829	829	1	1	37	1	0	30	2	3	9	3	2	2	59	121	#NULL!	15	0	#NULL!	#NULL!	12	1	9	9
841	841	1	1	4	1	3	39	2	1	9	3	2	2	#NULL!	#NULL!	#NULL!	15	0	#NULL!	#NULL!	1	1	4	4
842	842	1	1	28	1	0	2	2	3	10	3	2	2	94	140	#NULL!	15	0	#NULL!	#NULL!	3	1	4	4
845	845	1	2	55	1	0	31	2	1	9	3	2	2	98	131	#NULL!	15	0	#NULL!	#NULL!	1	1	1	1
851	851	1	2	37	1	0	1	1	1	9	3	2	2	83	133	#NULL!	15	0	#NULL!	#NULL!	3	1	1	2
855	855	1	1	28	1	0	5	2	3	10	3	2	2	107	105	#NULL!	15	0	#NULL!	#NULL!	16	1	4	4
859	859	1	1	24	1	0	27	2	3	10	3	2	2	98	139	#NULL!	15	0	#NULL!	#NULL!	6	1	4	4
862	862	1	1	2	1	3	21	2	1	10	3	2	2	120	110	#NULL!	15	0	#NULL!	#NULL!	8	1	9	9
863	863	1	1	19	1	0	29	2	1	10	1	1	2	101	150	#NULL!	15	0	#NULL!	#NULL!	8	1	4	8
865	865	1	1	48	1	0	10	2	2	9	3	2	2	#NULL!	160	#NULL!	15	0	#NULL!	#NULL!	3	1	9	9
866	866	1	1	14	1	3	1	1	9	9	3	2	2	90	136	#NULL!	15	0	#NULL!	#NULL!	2	1	1	1
869	869	1	2	90	2	1	1	1	1	9	3	2	2	109	150	#NULL!	15	0	#NULL!	#NULL!	44	1	1	1
878	878	1	1	35	1	0	17	2	3	10	3	2	2	84	130	#NULL!	15	0	#NULL!	#NULL!	11	1	4	4
883	883	1	1	20	1	0	5	2	3	10	3	2	2	117	130	#NULL!	15	0	#NULL!	#NULL!	16	1	4	4
888	888	1	1	38	1	0	10	2	3	9	3	2	2	77	137	#NULL!	15	0	#NULL!	#NULL!	5	1	4	4
894	894	1	1	1	1	3	22	2	1	9	3	2	2	#NULL!	#NULL!	#NULL!	15	0	#NULL!	#NULL!	1	3	1	1
895	895	1	2	53	1	0	1	1	1	9	3	2	2	85	138	#NULL!	15	0	#NULL!	#NULL!	4	1	5	5
896	896	1	2	17	1	3	22	2	9	9	3	2	2	96	146	#NULL!	15	0	#NULL!	#NULL!	3	1	1	1
897	897	1	1	3	1	3	1	1	5	9	3	2	2	90	106	#NULL!	15	0	#NULL!	#NULL!	5	1	4	8
898	898	1	1	35	1	0	2	2	3	10	3	2	2	72	144	20	15	0	#NULL!	#NULL!	4	1	1	2
901	901	1	2	48	1	0	40	2	1	9	3	2	2	98	148	#NULL!	15	0	#NULL!	#NULL!	21	1	4	8
902	902	1	1	8	1	3	1	1	1	10	3	2	2	101	117	#NULL!	15	0	#NULL!	#NULL!	2	1	2	2
903	903	1	1	25	1	0	31	2	5	9	3	2	2	70	157	#NULL!	15	0	#NULL!	#NULL!	2	1	2	2
906	906	1	1	9	1	3	29	2	1	9	3	2	2	#NULL!	#NULL!	#NULL!	15	0	#NULL!	#NULL!	4	1	4	4
909	909	1	2	4	1	3	29	2	1	9	3	2	2	#NULL!	#NULL!	#NULL!	15	0	#NULL!	#NULL!	2	1	4	4
911	911	1	1	36	1	0	30	2	3	9	3	2	2	82	125	#NULL!	15	0	#NULL!	#NULL!	2	1	1	1
916	916	1	1	40	1	0	36	2	5	9	3	2	2	89	123	#NULL!	15	0	#NULL!	#NULL!	2	1	4	4
919	919	1	1	27	1	0	29	2	5	9	3	2	2	91	147	23	15	0	#NULL!	#NULL!	3	1	4	4
920	920	1	2	3	1	3	40	2	1	9	3	2	2	#NULL!	#NULL!	#NULL!	#NULL!	0	#NULL!	#NULL!	3	1	4	4
927	927	1	1	0.5	1	3	1	1	1	9	3	2	2	#NULL!	#NULL!	#NULL!	#NULL!	0	#NULL!	#NULL!	2	1	4	4
928	928	1	1	54	1	0	17	2	1	9	3	2	2	96	145	#NULL!	15	0	#NULL!	#NULL!	2	1	9	9
933	933	1	1	39	1	0	5	2	3	10	3	2	2	79	121	#NULL!	15	0	#NULL!	#NULL!	8	1	4	4
935	935	1	2	12	1	3	23	2	1	9	3	2	2	109	120	#NULL!	15	0	#NULL!	#NULL!	1	1	4	9
936	936	1	1	36	1	0	5	2	3	9	3	2	2	64	154	20	15	0	#NULL!	#NULL!	4	1	4	4
937	937	1	1	35	1	0	30	2	3	9	3	2	2	90	194	#NULL!	0	0	#NULL!	#NULL!	8	1	1	1
938	938	1	1	37	1	0	10	2	3	10	3	2	2	98	146	#NULL!	15	0	#NULL!	#NULL!	6	1	4	4
939	939	1	1	46	1	0	3	2	3	10	3	2	2	66	150	#NULL!	15	0	#NULL!	#NULL!	3	1	4	4
942	942	1	1	35	1	0	17	2	1	10	3	2	2	70	120	#NULL!	15	0	#NULL!	#NULL!	1	1	2	2
944	944	1	1	25	1	0	26	2	3	10	3	2	2	72	121	#NULL!	15	0	#NULL!	#NULL!	3	1	1	1
945	945	1	2	4	1	3	31	2	1	9	3	2	2	#NULL!	#NULL!	#NULL!	15	0	#NULL!	#NULL!	3	1	4	4
947	947	1	1	13	1	3	10	2	1	9	3	2	2	71	116	#NULL!	15	0	#NULL!	#NULL!	1	1	1	1
948	948	1	1	45	1	0	30	2	3	10	3	2	2	54	116	#NULL!	15	0	#NULL!	#NULL!	85	1	4	12
950	950	1	1	30	1	0	10	2	3	10	3	2	2	80	120	#NULL!	15	0	#NULL!	#NULL!	6	1	8	8
958	958	1	1	32	1	0	17	2	3	10	3	2	2	85	115	#NULL!	15	0	#NULL!	#NULL!	3	1	4	4
960	960	1	1	16	1	3	35	2	6	9	3	2	2	77	122	#NULL!	15	0	#NULL!	#NULL!	4	1	4	4
961	961	1	1	37	1	0	17	2	3	10	3	2	2	70	110	#NULL!	15	0	#NULL!	#NULL!	5	1	4	4
962	962	1	1	35	1	0	5	2	3	10	3	2	2	83	130	#NULL!	15	0	#NULL!	#NULL!	1	1	4	4
966	966	1	1	38	1	0	10	2	3	10	3	2	2	82	127	#NULL!	15	0	#NULL!	#NULL!	2	1	1	1
969	969	1	1	38	1	0	20	2	3	10	3	2	2	86	110	18	15	0	#NULL!	#NULL!	1	1	4	4
972	972	1	1	15	1	3	40	2	9	10	3	2	2	94	144	#NULL!	15	0	#NULL!	#NULL!	1	1	4	8
974	974	1	2	37	1	0	17	2	1	10	3	2	2	138	138	18	15	0	#NULL!	#NULL!	6	1	5	6
978	978	1	1	14	1	3	40	2	5	9	3	2	2	89	110	#NULL!	15	0	#NULL!	#NULL!	4	1	4	4
985	985	1	1	17	1	3	11	2	1	9	3	2	2	71	109	#NULL!	15	0	#NULL!	#NULL!	19	1	13	17
986	986	1	1	32	1	0	17	2	3	10	3	2	2	90	120	#NULL!	15	0	#NULL!	#NULL!	19	1	4	4
988	988	1	2	37	1	0	31	2	1	10	3	2	2	88	150	#NULL!	15	0	#NULL!	#NULL!	5	1	4	4
994	994	1	1	59	1	0	17	2	3	10	3	2	2	76	140	#NULL!	15	0	#NULL!	#NULL!	2	1	1	2
995	995	1	2	25	1	0	17	2	9	10	1	1	2	90	124	28	15	0	#NULL!	#NULL!	48	4	4	4
1001	1001	1	1	50	1	0	17	2	3	10	3	2	2	76	125	#NULL!	15	0	#NULL!	#NULL!	5	1	1	1
1003	1003	1	2	35	1	0	18	2	5	9	3	2	2	101	129	#NULL!	15	0	#NULL!	#NULL!	9	1	2	2
1006	1006	1	1	53	1	0	5	2	3	10	1	1	2	83	127	#NULL!	15	0	#NULL!	#NULL!	2	1	2	2
1010	1010	1	2	1.8	1	3	1	1	1	10	3	2	2	#NULL!	#NULL!	#NULL!	15	0	#NULL!	#NULL!	2	1	1	1
1015	1015	1	1	50	1	0	30	2	3	9	3	2	2	76	124	#NULL!	15	0	#NULL!	#NULL!	2	1	2	2
1016	1016	1	1	35	1	0	17	2	3	9	3	2	2	91	135	#NULL!	15	0	#NULL!	#NULL!	3	1	1	1
1025	1025	1	1	25	1	0	17	2	3	9	3	2	2	81	125	#NULL!	15	0	#NULL!	#NULL!	13	1	4	8
1030	1030	1	1	31	1	0	17	2	3	10	3	2	2	88	119	#NULL!	15	0	#NULL!	#NULL!	6	1	5	5
1032	1032	1	1	38	1	0	30	2	1	9	3	2	2	62	100	22	15	0	#NULL!	#NULL!	5	1	4	4
1034	1034	1	1	33	1	0	17	2	3	10	3	2	2	97	163	#NULL!	15	0	#NULL!	#NULL!	3	1	5	5
1037	1037	1	1	6	1	3	1	1	1	9	3	2	2	#NULL!	123	#NULL!	15	0	#NULL!	#NULL!	2	1	4	4
1040	1040	1	1	28	1	0	17	2	3	10	1	1	2	125	#NULL!	#NULL!	13	0	#NULL!	#NULL!	46	1	4	4
1042	1042	1	1	30	1	0	5	2	3	10	1	1	2	76	120	#NULL!	15	0	#NULL!	#NULL!	4	1	4	4
1045	1045	1	1	40	1	0	30	2	3	10	3	2	2	55	117	#NULL!	15	0	#NULL!	#NULL!	13	1	4	4
1046	1046	1	1	47	1	0	17	2	1	9	3	2	2	84	145	#NULL!	15	0	#NULL!	#NULL!	2	1	4	4
1047	1047	1	1	35	1	0	5	2	3	10	3	2	2	64	114	#NULL!	15	0	#NULL!	#NULL!	5	1	4	4
1048	1048	1	1	32	1	0	10	2	3	10	3	2	2	67	126	#NULL!	15	0	#NULL!	#NULL!	10	1	4	4
1050	1050	1	2	25	1	0	1	1	1	9	3	2	2	92	112	#NULL!	15	0	#NULL!	#NULL!	7	1	4	4
1054	1054	1	1	23	1	0	30	2	1	10	3	2	2	77	132	#NULL!	15	0	#NULL!	#NULL!	3	1	10	17
1055	1055	1	1	38	1	0	#NULL!	#NULL!	3	10	3	2	2	86	130	#NULL!	15	0	#NULL!	#NULL!	7	1	4	4
1056	1056	1	1	25	1	0	1	1	1	9	3	2	2	110	121	#NULL!	15	0	#NULL!	#NULL!	1	1	5	5
1057	1057	1	1	5	1	3	1	1	1	9	3	2	2	#NULL!	#NULL!	#NULL!	15	0	#NULL!	#NULL!	1	1	4	4
1059	1059	1	1	47	1	0	1	1	1	9	3	2	2	66	141	#NULL!	15	0	#NULL!	#NULL!	3	1	4	8
1060	1060	1	1	30	1	0	45	2	3	10	1	1	2	90	138	#NULL!	15	0	#NULL!	#NULL!	5	1	4	4
1064	1064	1	1	45	1	0	30	2	1	10	3	2	2	65	74	#NULL!	15	0	#NULL!	#NULL!	6	1	4	4
1070	1070	1	2	36	1	0	10	2	1	9	3	2	2	#NULL!	#NULL!	#NULL!	15	0	#NULL!	#NULL!	3	1	4	4
1071	1071	1	1	25	1	0	2	2	3	9	3	2	2	89	122	#NULL!	15	0	#NULL!	#NULL!	10	1	4	8
1073	1073	1	1	35	1	0	2	2	3	10	3	2	2	#NULL!	#NULL!	#NULL!	15	0	#NULL!	#NULL!	7	1	2	2
1074	1074	1	1	18	1	0	#NULL!	#NULL!	5	9	3	2	2	83	92	#NULL!	15	0	#NULL!	#NULL!	1	1	4	4
1075	1075	1	1	25	1	0	5	2	3	10	3	2	2	120	136	#NULL!	15	0	#NULL!	#NULL!	5	1	4	4
1087	1087	1	1	38	1	0	17	2	3	10	1	1	2	92	125	#NULL!	15	0	#NULL!	#NULL!	38	1	4	8
1088	1088	1	1	19	1	0	19	2	5	9	3	2	2	118	123	#NULL!	15	0	#NULL!	#NULL!	22	1	9	9
1089	1089	1	1	40	1	0	5	2	3	10	3	2	2	73	119	#NULL!	15	0	#NULL!	#NULL!	2	1	2	3
1093	1093	1	1	27	1	0	2	2	3	10	1	1	2	60	135	#NULL!	13	0	#NULL!	#NULL!	8	1	10	10
1096	1096	1	1	60	1	0	5	2	3	10	3	2	2	95	188	#NULL!	15	0	#NULL!	#NULL!	4	1	8	12
1101	1101	1	2	7	1	3	1	1	1	10	3	2	2	70	144	#NULL!	15	1	1	#NULL!	10	1	17	17
1104	1104	1	1	6	1	3	1	1	2	9	3	2	2	87	#NULL!	#NULL!	15	0	#NULL!	#NULL!	3	1	4	4
1112	1112	1	1	50	1	0	5	2	3	9	3	2	2	#NULL!	#NULL!	#NULL!	15	0	#NULL!	#NULL!	5	1	4	4
1114	1114	1	1	8	1	3	29	2	1	9	3	2	2	98	#NULL!	#NULL!	15	0	#NULL!	#NULL!	2	1	4	4
1117	1117	1	1	55	1	0	29	2	1	9	3	2	2	95	119	#NULL!	15	0	#NULL!	#NULL!	4	1	4	4
1121	1121	1	1	40	1	0	17	2	3	10	3	2	2	86	142	#NULL!	15	0	#NULL!	#NULL!	5	1	4	8
1123	1123	1	1	25	1	0	17	2	3	9	3	2	2	78	161	#NULL!	15	0	#NULL!	#NULL!	3	1	4	4
1128	1128	1	1	30	1	0	30	2	3	10	3	2	2	129	144	#NULL!	15	0	#NULL!	#NULL!	1	1	4	4
1129	1129	1	1	46	1	0	1	1	1	9	3	2	2	100	#NULL!	#NULL!	15	0	#NULL!	#NULL!	17	1	9	9
1131	1131	1	1	40	1	0	2	2	3	10	3	2	2	63	123	#NULL!	15	0	#NULL!	#NULL!	3	1	4	4
1132	1132	1	1	26	1	0	1	1	1	9	3	2	2	86	132	#NULL!	15	0	#NULL!	#NULL!	2	1	4	4
1133	1133	1	1	58	1	0	30	2	3	10	3	2	2	73	102	#NULL!	15	0	#NULL!	#NULL!	6	1	4	4
1135	1135	1	2	8	1	3	1	1	9	9	3	2	2	93	103	#NULL!	15	0	#NULL!	#NULL!	1	1	1	1
1138	1138	1	1	22	1	0	31	2	3	10	3	2	2	76	110	#NULL!	15	0	#NULL!	#NULL!	8	1	4	4
1141	1141	1	1	30	1	0	17	2	3	10	3	2	2	107	115	#NULL!	15	0	#NULL!	#NULL!	4	1	1	1
1142	1142	1	1	40	1	0	19	2	3	10	3	2	2	90	100	20	15	0	#NULL!	#NULL!	4	1	4	4
1143	1143	1	1	40	1	0	17	2	3	10	3	2	2	84	113	#NULL!	15	0	#NULL!	#NULL!	4	1	4	4
1144	1144	1	1	60	1	0	2	2	3	10	1	1	2	64	129	#NULL!	15	0	#NULL!	#NULL!	9	1	4	4
1147	1147	1	1	5	1	3	31	2	1	9	3	2	2	120	125	#NULL!	15	0	#NULL!	#NULL!	2	1	4	4
1149	1149	1	1	25	1	0	30	2	3	10	3	2	2	76	135	#NULL!	14	0	#NULL!	#NULL!	2	1	2	2
1152	1152	1	1	35	1	0	8	2	3	10	3	2	2	87	113	#NULL!	15	0	#NULL!	#NULL!	2	1	4	4
1161	1161	1	1	42	1	0	5	2	3	10	3	2	2	97	139	#NULL!	15	0	#NULL!	#NULL!	10	1	10	11
1166	1166	1	1	25	1	0	5	2	1	9	3	2	2	130	163	#NULL!	15	0	#NULL!	#NULL!	14	1	1	1
1170	1170	1	1	36	1	0	30	2	3	10	1	1	2	79	140	#NULL!	15	0	#NULL!	#NULL!	45	1	25	25
1180	1180	1	1	39	1	0	5	2	3	10	3	2	2	92	133	#NULL!	15	0	#NULL!	#NULL!	2	1	2	2
1181	1181	1	1	30	1	0	2	2	3	10	3	2	2	90	171	#NULL!	15	0	#NULL!	#NULL!	5	1	4	4
1183	1183	1	1	27	1	0	31	2	1	9	3	2	2	90	122	#NULL!	15	0	#NULL!	#NULL!	7	1	2	2
1189	1189	1	1	35	1	0	30	2	1	10	3	2	2	86	141	#NULL!	15	0	#NULL!	#NULL!	2	1	1	1
1191	1191	1	1	59	1	0	23	2	4	10	3	2	2	101	145	#NULL!	15	0	#NULL!	#NULL!	12	1	13	17
1192	1192	1	1	55	1	0	1	1	2	10	3	2	2	106	169	#NULL!	15	0	#NULL!	#NULL!	5	1	4	5
1199	1199	1	1	20	1	0	5	2	3	9	3	2	2	102	122	#NULL!	15	0	#NULL!	#NULL!	7	1	4	4
1201	1201	1	1	30	1	0	30	2	1	9	3	2	2	75	125	#NULL!	15	0	#NULL!	#NULL!	2	1	2	2
1202	1202	1	1	35	1	0	2	2	3	10	3	2	2	99	125	#NULL!	15	0	#NULL!	#NULL!	6	1	1	1
1203	1203	1	1	27	1	0	30	2	1	9	3	2	2	104	106	#NULL!	15	0	#NULL!	#NULL!	5	1	4	4
1204	1204	1	1	52	1	0	30	2	5	9	3	2	2	102	178	#NULL!	15	0	#NULL!	#NULL!	3	1	1	1
1210	1210	1	1	80	2	1	1	1	1	9	3	2	2	75	126	20	15	0	#NULL!	#NULL!	4	1	1	1
1216	1216	1	1	25	1	0	30	2	3	10	3	2	2	100	121	#NULL!	15	0	#NULL!	#NULL!	26	1	9	13
1221	1221	1	1	40	1	0	1	1	4	10	3	2	2	71	130	#NULL!	15	0	#NULL!	#NULL!	1	1	2	2
1224	1224	1	1	50	1	0	10	2	3	10	3	2	2	66	122	#NULL!	15	0	#NULL!	#NULL!	14	1	10	10
1227	1227	1	1	36	1	0	17	2	3	10	3	2	2	65	134	#NULL!	15	0	#NULL!	#NULL!	15	1	9	9
1237	1237	1	1	38	1	0	13	2	3	9	3	2	2	83	183	#NULL!	15	0	#NULL!	#NULL!	7	1	4	4
1242	1242	1	1	100	2	1	30	2	1	9	3	2	2	103	143	#NULL!	15	0	#NULL!	#NULL!	14	1	9	9
1252	1252	1	1	28	1	0	5	2	3	10	1	1	2	64	121	#NULL!	15	0	#NULL!	#NULL!	3	1	2	2
1256	1256	1	1	31	1	0	17	2	3	10	3	2	2	77	121	#NULL!	15	0	#NULL!	#NULL!	1	1	6	6
1261	1261	1	1	30	1	0	17	2	3	9	3	2	2	79	103	#NULL!	15	0	#NULL!	#NULL!	13	1	4	4
1263	1263	1	1	37	1	0	5	2	3	9	3	2	2	#NULL!	#NULL!	#NULL!	#NULL!	0	#NULL!	#NULL!	12	1	4	4
1265	1265	1	1	40	1	0	30	2	3	10	1	1	2	72	117	#NULL!	15	0	#NULL!	#NULL!	7	1	14	14
1268	1268	1	1	28	1	0	17	2	3	10	3	2	2	56	140	#NULL!	15	0	#NULL!	#NULL!	27	1	11	17
1269	1269	1	1	35	1	0	17	2	3	10	3	2	2	64	144	#NULL!	15	0	#NULL!	#NULL!	7	1	8	8
1280	1280	1	1	50	1	0	30	2	3	9	3	2	2	90	116	#NULL!	15	0	#NULL!	#NULL!	7	1	4	4
1283	1283	1	1	15	1	3	17	2	9	9	3	2	2	95	133	#NULL!	15	0	#NULL!	#NULL!	6	1	9	9
1286	1286	1	1	35	1	0	5	2	3	10	3	2	2	#NULL!	#NULL!	#NULL!	15	0	#NULL!	#NULL!	5	1	21	36
1287	1287	1	1	36	1	0	30	2	3	10	3	2	2	90	158	#NULL!	15	0	#NULL!	#NULL!	29	1	4	8
1288	1288	1	1	23	1	0	5	2	3	10	3	2	2	71	122	#NULL!	12	0	#NULL!	#NULL!	5	1	1	1
1291	1291	1	1	55	1	0	40	2	3	10	3	2	2	87	110	#NULL!	15	0	#NULL!	#NULL!	2	1	4	4
1293	1293	1	1	35	1	0	30	2	3	10	3	2	2	74	110	#NULL!	15	0	#NULL!	#NULL!	4	1	4	4
1302	1302	1	1	52	1	0	17	2	1	9	3	2	2	67	98	#NULL!	15	0	#NULL!	#NULL!	19	1	4	8
1304	1304	1	1	30	1	0	30	2	9	9	2	2	2	140	149	20	15	0	#NULL!	#NULL!	1	4	1	1
1312	1312	1	2	2	1	3	1	1	1	9	3	2	2	92	#NULL!	#NULL!	15	0	#NULL!	#NULL!	4	1	9	9
1314	1314	1	2	65	2	1	39	2	1	9	3	2	2	88	163	#NULL!	15	0	#NULL!	#NULL!	5	1	4	4
1317	1317	1	2	30	1	0	40	2	1	9	3	2	2	95	124	#NULL!	15	0	#NULL!	#NULL!	3	1	4	4
1321	1321	1	2	6	1	3	1	1	1	9	3	2	2	88	#NULL!	20	15	0	#NULL!	#NULL!	3	1	4	4
1328	1328	1	2	26	1	0	29	2	1	9	3	2	2	98	118	#NULL!	15	0	#NULL!	#NULL!	4	1	9	9
1331	1331	1	2	80	2	1	29	2	1	9	3	2	2	84	131	#NULL!	15	0	#NULL!	#NULL!	5	1	4	4
1333	1333	1	2	45	1	0	1	1	1	9	3	2	2	88	232	#NULL!	15	0	#NULL!	#NULL!	7	1	4	4
1338	1338	1	2	50	1	0	1	1	1	9	3	2	2	81	155	20	15	0	#NULL!	#NULL!	9	1	4	4
1340	1340	1	1	2.5	1	3	17	2	1	10	3	2	2	76	97	#NULL!	14	0	#NULL!	#NULL!	4	1	16	32
1341	1341	1	2	27	1	0	1	1	1	9	3	2	2	80	110	#NULL!	15	0	#NULL!	#NULL!	3	1	1	1
1342	1342	1	2	58	1	0	29	2	1	9	3	2	2	108	187	#NULL!	15	0	#NULL!	#NULL!	5	1	4	4
1345	1345	1	2	55	1	0	29	2	1	9	3	2	2	#NULL!	#NULL!	#NULL!	15	0	#NULL!	#NULL!	17	1	9	9
1346	1346	1	2	70	2	1	1	1	1	9	3	2	2	90	156	#NULL!	15	0	#NULL!	#NULL!	2	1	9	9
1347	1347	1	2	2	1	3	1	1	1	9	3	2	2	#NULL!	#NULL!	#NULL!	15	0	#NULL!	#NULL!	1	1	1	1
1348	1348	1	1	3	1	3	30	2	1	10	3	2	2	#NULL!	#NULL!	#NULL!	#NULL!	0	#NULL!	#NULL!	3	1	9	10
1352	1352	1	1	8	1	3	30	2	9	9	3	2	2	124	#NULL!	#NULL!	15	0	#NULL!	#NULL!	14	1	4	4
1353	1353	1	2	40	1	0	18	2	1	9	3	2	2	74	108	#NULL!	15	0	#NULL!	#NULL!	3	1	1	1
1354	1354	1	2	45	1	0	31	2	1	9	3	2	2	68	113	#NULL!	15	0	#NULL!	#NULL!	2	1	4	4
1355	1355	1	2	70	2	1	1	1	1	9	3	2	2	84	168	#NULL!	15	0	#NULL!	#NULL!	24	1	9	9
1365	1365	1	1	30	1	0	5	2	3	9	3	2	2	92	135	#NULL!	15	0	#NULL!	#NULL!	4	1	4	8
1367	1367	1	1	6	1	3	40	2	1	9	3	2	2	#NULL!	#NULL!	#NULL!	15	0	#NULL!	#NULL!	2	1	4	4
1370	1370	1	1	32	1	0	30	2	3	9	3	2	2	115	108	#NULL!	15	0	#NULL!	#NULL!	3	3	4	4
1372	1372	1	1	30	1	0	30	2	3	10	3	2	2	80	123	#NULL!	15	0	#NULL!	#NULL!	10	1	8	12
1374	1374	1	1	40	1	0	5	2	3	10	3	2	2	70	114	#NULL!	15	0	#NULL!	#NULL!	7	1	5	5
1376	1376	1	1	30	1	0	17	2	3	10	3	2	2	90	135	#NULL!	15	0	#NULL!	#NULL!	7	1	1	1
1380	1380	1	1	27	1	0	19	2	3	10	3	2	2	84	132	#NULL!	15	0	#NULL!	#NULL!	2	1	8	8
1384	1384	1	1	38	1	0	30	2	3	10	3	2	2	82	150	#NULL!	15	0	#NULL!	#NULL!	70	1	4	8
1386	1386	1	1	14	1	3	1	1	5	9	3	2	2	95	124	#NULL!	15	0	#NULL!	#NULL!	15	1	4	8
1391	1391	1	2	3	1	3	1	1	1	9	3	2	2	141	#NULL!	#NULL!	15	0	#NULL!	#NULL!	1	1	1	2
1395	1395	1	1	45	1	0	5	2	3	10	3	2	2	79	171	#NULL!	15	0	#NULL!	#NULL!	3	1	4	4
1397	1397	1	1	40	1	0	30	2	3	10	3	2	2	74	152	#NULL!	15	0	#NULL!	#NULL!	19	1	10	27
1398	1398	1	1	42	1	0	17	2	3	10	3	2	2	86	138	#NULL!	15	0	#NULL!	#NULL!	4	1	4	4
1400	1400	1	1	7	1	3	30	2	1	10	3	2	2	110	120	#NULL!	15	0	#NULL!	#NULL!	37	1	9	9
1401	1401	1	1	28	1	0	5	2	3	10	1	1	2	60	125	#NULL!	15	0	#NULL!	#NULL!	7	1	4	4
1404	1404	1	2	48	1	0	1	1	1	9	3	2	2	94	115	#NULL!	15	0	#NULL!	#NULL!	7	1	4	4
1406	1406	1	2	80	2	1	22	2	1	9	3	2	2	85	197	#NULL!	15	0	#NULL!	#NULL!	7	1	9	9
1408	1408	1	2	22	1	0	1	1	1	9	3	2	2	85	123	21	15	0	#NULL!	#NULL!	2	1	1	1
1415	1415	1	1	32	1	0	17	2	3	10	3	2	2	56	124	#NULL!	15	0	#NULL!	#NULL!	9	1	9	13
1419	1419	1	2	8	1	3	30	2	1	9	3	2	2	#NULL!	#NULL!	#NULL!	15	0	#NULL!	#NULL!	4	1	4	8
1420	1420	1	1	6	1	3	9	2	1	10	3	2	2	116	129	#NULL!	15	0	#NULL!	#NULL!	43	1	9	18
1424	1424	1	1	26	1	0	30	2	3	10	3	2	1	104	130	#NULL!	15	1	2	1	10	1	9	13
1425	1425	1	1	15	1	3	1	1	5	9	3	2	2	108	122	#NULL!	15	0	#NULL!	#NULL!	4	1	4	4
1428	1428	1	1	40	1	0	30	2	1	9	3	2	2	108	144	#NULL!	15	0	#NULL!	#NULL!	24	1	4	4
1430	1430	1	2	7	1	3	31	2	1	9	3	2	2	#NULL!	#NULL!	#NULL!	15	0	#NULL!	#NULL!	8	1	4	4
1431	1431	1	1	32	1	0	13	2	3	10	3	2	2	96	148	#NULL!	15	0	#NULL!	#NULL!	17	1	4	8
1434	1434	1	1	45	1	0	2	2	3	10	3	2	2	72	121	#NULL!	15	0	#NULL!	#NULL!	2	1	9	9
1435	1435	1	1	65	2	1	17	2	3	10	3	2	2	69	155	#NULL!	15	0	#NULL!	#NULL!	8	1	9	9
1437	1437	1	1	14	1	3	30	2	1	9	3	2	2	109	#NULL!	#NULL!	15	0	#NULL!	#NULL!	8	1	4	4
1438	1438	1	1	41	1	0	10	2	5	9	3	2	2	96	142	#NULL!	15	0	#NULL!	#NULL!	20	1	9	9
1440	1440	1	1	25	1	0	#NULL!	#NULL!	3	10	3	2	2	91	139	#NULL!	15	0	#NULL!	#NULL!	8	1	4	8
1444	1444	1	1	40	1	0	30	2	3	10	3	2	2	102	152	#NULL!	15	0	#NULL!	#NULL!	6	1	4	4
1447	1447	1	1	30	1	0	17	2	3	9	3	2	2	100	118	#NULL!	15	0	#NULL!	#NULL!	2	1	1	1
1448	1448	1	1	28	1	0	19	2	3	9	3	2	2	62	110	#NULL!	15	0	#NULL!	#NULL!	9	1	4	12
1451	1451	1	1	23	1	0	30	2	3	10	3	2	2	77	123	#NULL!	15	0	#NULL!	#NULL!	3	1	4	8
1452	1452	1	1	34	1	0	5	2	3	10	3	2	2	88	120	#NULL!	15	0	#NULL!	#NULL!	8	1	4	4
1453	1453	1	1	11	1	3	45	2	1	10	3	2	2	105	#NULL!	#NULL!	15	0	#NULL!	#NULL!	4	1	4	4
1454	1454	1	1	35	1	0	5	2	3	10	3	2	2	102	110	#NULL!	15	0	#NULL!	#NULL!	6	1	4	4
1458	1458	1	1	48	1	0	30	2	3	10	3	2	2	80	139	#NULL!	15	0	#NULL!	#NULL!	4	1	4	4
1459	1459	1	1	30	1	0	17	2	3	10	3	2	2	78	118	#NULL!	15	0	#NULL!	#NULL!	8	1	4	4
1460	1460	1	1	33	1	0	30	2	3	10	1	1	2	89	128	#NULL!	15	0	#NULL!	#NULL!	3	1	4	4
1463	1463	1	1	40	1	0	40	2	1	10	3	2	2	91	167	#NULL!	15	0	#NULL!	#NULL!	4	1	4	4
1464	1464	1	1	40	1	0	17	2	3	10	3	2	2	111	122	#NULL!	15	0	#NULL!	#NULL!	8	1	4	4
1465	1465	1	1	42	1	0	30	2	2	10	3	2	2	80	157	#NULL!	15	0	#NULL!	#NULL!	5	1	4	4
1466	1466	1	1	26	1	0	17	2	3	10	3	2	2	100	100	#NULL!	15	0	#NULL!	#NULL!	8	1	4	4
1467	1467	1	1	35	1	0	17	2	3	9	3	2	2	67	119	#NULL!	15	0	#NULL!	#NULL!	12	1	8	8
1469	1469	1	1	31	1	0	10	2	3	10	3	2	2	76	132	#NULL!	15	0	#NULL!	#NULL!	10	1	8	8
1472	1472	1	1	30	1	0	17	2	3	10	3	2	2	78	126	#NULL!	15	0	#NULL!	#NULL!	9	1	4	4
1476	1476	1	1	34	1	0	8	2	3	10	3	2	2	50	135	#NULL!	15	0	#NULL!	#NULL!	12	1	9	9
1478	1478	1	1	45	1	0	30	2	3	10	3	2	2	75	113	#NULL!	15	0	#NULL!	#NULL!	2	1	4	4
1480	1480	1	1	40	1	0	5	2	3	10	3	2	2	#NULL!	115	#NULL!	15	0	#NULL!	#NULL!	1	1	4	8
1482	1482	1	1	48	1	0	30	2	3	10	3	2	2	80	104	#NULL!	15	0	#NULL!	#NULL!	11	1	9	13
1484	1484	1	1	22	1	0	1	1	1	10	3	2	2	107	134	#NULL!	15	0	#NULL!	#NULL!	4	1	1	1
1487	1487	1	2	4	1	3	10	2	1	10	3	2	2	123	#NULL!	#NULL!	15	0	#NULL!	#NULL!	3	1	4	4
1489	1489	1	2	4	1	3	31	2	1	9	3	2	2	#NULL!	#NULL!	#NULL!	15	0	#NULL!	#NULL!	5	1	1	1
1491	1491	1	1	30	1	0	30	2	3	10	1	1	2	105	122	#NULL!	15	0	#NULL!	#NULL!	56	1	9	17
1493	1493	1	1	15	1	3	29	2	5	9	3	2	2	71	116	#NULL!	15	0	#NULL!	#NULL!	3	1	4	4
1495	1495	1	1	40	1	0	30	2	3	10	3	2	2	81	111	#NULL!	15	0	#NULL!	#NULL!	5	1	4	8
1496	1496	1	1	37	1	0	10	2	3	9	3	2	2	85	120	#NULL!	15	0	#NULL!	#NULL!	5	1	4	4
1497	1497	1	1	25	1	0	5	2	6	9	3	2	2	#NULL!	#NULL!	#NULL!	15	0	#NULL!	#NULL!	11	1	9	9
1500	1500	1	1	7	1	3	30	2	1	9	3	2	2	97	#NULL!	#NULL!	15	0	#NULL!	#NULL!	2	1	4	8
1504	1504	1	1	2	1	3	10	2	1	9	3	2	2	117	#NULL!	#NULL!	15	0	#NULL!	#NULL!	2	1	4	4
1508	1508	1	1	48	1	0	5	2	3	10	3	2	2	72	151	#NULL!	15	0	#NULL!	#NULL!	14	3	8	8
1509	1509	1	1	28	1	0	30	2	3	10	3	2	2	68	114	#NULL!	15	0	#NULL!	#NULL!	4	1	4	4
1517	1517	1	1	41	1	0	8	2	3	10	1	1	1	50	135	#NULL!	3	1	2	1	10	1	13	18
1522	1522	1	1	3	1	3	30	2	1	10	3	2	1	150	120	#NULL!	14	1	1	1	4	1	1	1
1525	1525	1	1	30	1	0	5	2	3	10	1	1	1	92	144	#NULL!	5	1	4	3	16	1	24	24
1536	1536	1	1	27	1	0	5	2	3	10	3	2	2	88	110	#NULL!	14	1	2	#NULL!	8	1	20	21
1543	1543	1	1	13	1	3	31	2	1	10	3	2	2	98	107	#NULL!	15	1	1	#NULL!	6	1	16	29
1544	1544	1	1	40	1	0	5	2	3	10	3	2	1	90	#NULL!	#NULL!	4	1	23	10	57	1	34	41
1560	1560	1	2	40	1	0	1	1	1	9	3	2	2	83	153	#NULL!	15	0	#NULL!	#NULL!	5	1	4	4
1561	1561	1	2	85	2	1	1	1	1	9	3	2	2	96	125	#NULL!	15	0	#NULL!	#NULL!	4	1	9	9
1562	1562	1	2	73	2	1	39	2	1	9	3	2	2	68	153	#NULL!	15	0	#NULL!	#NULL!	21	1	9	9
1563	1563	1	2	35	1	0	#NULL!	#NULL!	1	10	2	2	2	73	127	#NULL!	11	0	#NULL!	#NULL!	4	4	3	3
1571	1571	1	1	13	1	3	1	1	6	9	3	2	2	#NULL!	#NULL!	#NULL!	15	0	#NULL!	#NULL!	2	1	4	8
1574	1574	1	2	24	1	0	32	2	1	9	3	2	2	84	102	#NULL!	15	0	#NULL!	#NULL!	5	1	4	4
1577	1577	1	1	45	1	0	30	2	3	10	3	2	2	95	139	#NULL!	15	0	#NULL!	#NULL!	20	1	5	6
1580	1580	1	1	27	1	0	10	2	1	9	3	2	2	87	113	#NULL!	15	0	#NULL!	#NULL!	7	1	9	9
1581	1581	1	1	35	1	0	10	2	3	9	3	2	2	92	122	#NULL!	15	0	#NULL!	#NULL!	2	1	1	1
1594	1594	1	1	40	1	0	30	2	3	10	3	2	2	59	147	#NULL!	15	0	#NULL!	#NULL!	3	1	2	2
1596	1596	1	1	55	1	0	10	2	1	9	3	2	2	104	163	#NULL!	15	0	#NULL!	#NULL!	2	1	1	1
1602	1602	1	1	16	1	3	10	2	6	9	3	2	2	113	146	#NULL!	15	0	#NULL!	#NULL!	11	1	4	4
1603	1603	1	1	7	1	3	30	2	1	10	3	2	2	108	#NULL!	#NULL!	15	0	#NULL!	#NULL!	3	1	4	8
1605	1605	1	1	48	1	0	17	2	3	10	1	1	2	#NULL!	90	#NULL!	15	0	#NULL!	#NULL!	12	1	17	17
1608	1608	1	1	35	1	0	17	2	1	9	3	2	2	95	163	#NULL!	15	0	#NULL!	#NULL!	8	1	4	4
1610	1610	1	1	17	1	3	1	1	5	9	3	2	2	87	126	#NULL!	15	0	#NULL!	#NULL!	6	1	4	4
1611	1611	1	1	45	1	0	17	2	3	10	3	2	2	76	159	#NULL!	15	0	#NULL!	#NULL!	7	1	4	4
1613	1613	1	1	6	1	3	1	1	1	10	3	2	2	#NULL!	#NULL!	#NULL!	15	0	#NULL!	#NULL!	3	1	4	8
1616	1616	1	1	30	1	0	17	2	3	10	2	2	2	#NULL!	121	#NULL!	15	0	#NULL!	#NULL!	6	1	4	4
1618	1618	1	1	40	1	0	30	2	3	10	2	2	2	100	136	#NULL!	15	0	#NULL!	#NULL!	5	1	4	4
1619	1619	1	1	23	1	0	30	2	3	9	3	2	2	72	117	#NULL!	15	0	#NULL!	#NULL!	3	1	1	1
1622	1622	1	1	42	1	0	5	2	3	9	3	2	2	92	136	#NULL!	15	0	#NULL!	#NULL!	9	1	4	4
1629	1629	1	2	60	1	0	1	1	1	9	3	2	2	96	174	#NULL!	15	0	#NULL!	#NULL!	31	1	9	9
1633	1633	1	1	52	1	0	22	2	1	9	3	2	2	92	116	#NULL!	15	0	#NULL!	#NULL!	3	1	4	4
1634	1634	1	1	27	1	0	5	2	3	10	3	2	2	78	117	#NULL!	15	0	#NULL!	#NULL!	5	1	4	4
1635	1635	1	1	24	1	0	17	2	3	10	3	2	2	77	125	#NULL!	15	0	#NULL!	#NULL!	6	1	4	4
1638	1638	1	1	50	1	0	22	2	1	9	3	2	2	69	140	#NULL!	15	0	#NULL!	#NULL!	10	1	4	4
1639	1639	1	1	50	1	0	5	2	3	10	3	2	2	59	122	#NULL!	15	0	#NULL!	#NULL!	8	1	4	4
1642	1642	1	1	38	1	0	10	2	3	10	3	2	2	104	140	#NULL!	15	0	#NULL!	#NULL!	10	1	4	4
1650	1650	1	2	20	1	0	29	2	1	9	3	2	2	96	100	#NULL!	15	0	#NULL!	#NULL!	36	1	4	4
1651	1651	1	2	13	1	3	1	1	6	9	3	2	2	101	135	#NULL!	15	0	#NULL!	#NULL!	46	1	4	4
1654	1654	1	2	14	1	3	31	2	9	9	3	2	2	100	128	#NULL!	15	0	#NULL!	#NULL!	5	1	4	8
1658	1658	1	1	17	1	3	33	2	1	9	3	2	2	91	143	#NULL!	15	0	#NULL!	#NULL!	8	1	4	4
1660	1660	1	1	15	1	3	22	2	2	9	3	2	2	81	126	#NULL!	15	0	#NULL!	#NULL!	4	1	4	4
1662	1662	1	1	8	1	3	10	2	2	9	3	2	2	102	#NULL!	#NULL!	15	0	#NULL!	#NULL!	3	1	1	1
1663	1663	1	1	70	2	1	23	2	5	9	3	2	2	87	205	#NULL!	15	0	#NULL!	#NULL!	8	1	4	4
1667	1667	1	2	4	1	3	17	2	1	9	3	2	2	116	#NULL!	#NULL!	15	0	#NULL!	#NULL!	6	1	4	4
1668	1668	1	1	10	1	3	1	1	1	9	3	2	2	#NULL!	#NULL!	#NULL!	15	0	#NULL!	#NULL!	3	1	4	4
1669	1669	1	1	42	1	0	10	2	2	9	3	2	2	88	165	#NULL!	15	0	#NULL!	#NULL!	5	1	1	1
1676	1676	1	1	34	1	0	5	2	3	10	1	1	2	77	95	#NULL!	15	1	1	#NULL!	1	#NULL!	13	13
1683	1683	1	1	40	1	0	30	2	3	10	1	1	2	87	140	#NULL!	15	0	#NULL!	#NULL!	23	1	25	25
1685	1685	1	1	64	1	1	1	1	1	10	3	2	2	77	141	#NULL!	15	0	#NULL!	#NULL!	4	1	5	5
1686	1686	1	1	22	1	0	40	2	3	10	3	2	2	82	143	#NULL!	15	0	#NULL!	#NULL!	4	1	4	4
1687	1687	1	1	40	1	0	19	2	3	10	3	2	2	100	146	#NULL!	15	0	#NULL!	#NULL!	8	1	4	4
1688	1688	1	1	35	1	0	10	2	3	10	3	2	2	80	126	#NULL!	15	0	#NULL!	#NULL!	8	1	4	4
1689	1689	1	2	16	1	3	1	1	1	9	3	2	2	121	#NULL!	#NULL!	15	0	#NULL!	#NULL!	7	1	9	9
1692	1692	1	1	27	1	0	5	2	3	10	3	2	2	67	138	#NULL!	15	0	#NULL!	#NULL!	5	1	4	8
1693	1693	1	1	30	1	0	27	2	3	10	3	2	2	77	125	#NULL!	15	0	#NULL!	#NULL!	9	1	4	4
1695	1695	1	1	35	1	0	5	2	3	10	1	1	2	#NULL!	130	#NULL!	15	0	#NULL!	#NULL!	46	1	4	8
1700	1700	1	1	34	1	0	17	2	3	10	1	1	2	92	148	#NULL!	14	1	4	#NULL!	#NULL!	#NULL!	20	29
1701	1701	1	1	26	1	0	17	2	3	10	1	1	2	73	133	#NULL!	15	1	1	#NULL!	#NULL!	#NULL!	8	12
1703	1703	1	2	29	1	0	30	2	1	9	3	2	2	73	107	#NULL!	15	0	#NULL!	#NULL!	2	1	4	4
1704	1704	1	1	40	1	0	5	2	5	9	3	2	2	113	143	#NULL!	15	0	#NULL!	#NULL!	9	1	4	4
1706	1706	1	1	26	1	0	39	2	3	10	3	2	2	80	123	#NULL!	15	0	#NULL!	#NULL!	7	1	9	9
1708	1708	1	1	45	1	0	10	2	3	10	2	2	2	109	117	#NULL!	15	0	#NULL!	#NULL!	5	1	6	6
1709	1709	1	1	23	1	0	10	2	3	10	3	2	2	62	178	#NULL!	15	0	#NULL!	#NULL!	8	1	8	12
1710	1710	1	1	36	1	0	17	2	3	10	3	2	2	101	155	#NULL!	15	0	#NULL!	#NULL!	3	1	4	4
1713	1713	1	1	11	1	3	34	2	5	9	3	2	2	84	137	#NULL!	15	0	#NULL!	#NULL!	3	1	4	4
1714	1714	1	1	55	1	0	39	2	1	9	3	2	2	112	159	#NULL!	15	0	#NULL!	#NULL!	5	1	4	4
1721	1721	1	1	30	1	0	5	2	3	10	3	2	2	90	137	#NULL!	15	0	#NULL!	#NULL!	3	1	4	4
1722	1722	1	1	40	1	0	5	2	3	10	3	2	2	79	115	#NULL!	15	0	#NULL!	#NULL!	5	1	4	4
1724	1724	1	1	2	1	3	1	1	1	9	3	2	2	#NULL!	#NULL!	#NULL!	15	0	#NULL!	#NULL!	2	1	1	1
1728	1728	1	1	16	1	3	1	1	5	9	3	2	2	75	127	#NULL!	15	0	#NULL!	#NULL!	2	1	1	1
1734	1734	1	1	16	1	3	39	2	5	9	3	2	2	#NULL!	#NULL!	#NULL!	15	0	#NULL!	#NULL!	2	1	4	8
1736	1736	1	1	50	1	0	40	2	3	9	3	2	2	105	138	#NULL!	15	0	#NULL!	#NULL!	6	1	4	8
1739	1739	1	1	31	1	0	17	2	3	10	1	1	2	84	153	#NULL!	15	0	#NULL!	#NULL!	8	1	4	4
1742	1742	1	1	35	1	0	30	2	1	10	3	2	2	89	131	#NULL!	15	0	#NULL!	#NULL!	4	1	4	4
1744	1744	1	2	20	1	0	10	2	1	9	1	1	2	119	125	#NULL!	15	0	#NULL!	#NULL!	7	1	4	4
1746	1746	1	2	2	1	3	1	1	1	10	3	2	2	125	#NULL!	#NULL!	15	0	#NULL!	#NULL!	10	1	4	4
1747	1747	1	1	32	1	0	17	2	3	10	3	2	2	74	125	#NULL!	15	0	#NULL!	#NULL!	5	1	4	4
1753	1753	1	1	38	1	0	10	2	1	9	3	2	2	84	114	#NULL!	15	0	#NULL!	#NULL!	2	1	4	4
1754	1754	1	1	27	1	0	5	2	3	10	3	2	2	121	139	#NULL!	15	0	#NULL!	#NULL!	3	1	4	4
1759	1759	1	1	45	1	0	30	2	3	10	3	2	2	78	167	#NULL!	15	0	#NULL!	#NULL!	14	1	9	9
1763	1763	1	1	60	1	0	1	1	5	9	3	2	2	97	158	#NULL!	15	0	#NULL!	#NULL!	2	3	4	4
1770	1770	1	1	28	1	0	17	2	3	10	3	2	2	98	125	#NULL!	15	0	#NULL!	#NULL!	7	1	4	4
1771	1771	1	1	50	1	0	30	2	3	10	3	2	2	#NULL!	125	#NULL!	15	0	#NULL!	#NULL!	9	1	8	8
1774	1774	1	2	63	1	1	1	1	3	10	1	1	2	82	160	#NULL!	15	0	#NULL!	#NULL!	17	1	5	12
1776	1776	1	1	40	1	0	30	2	3	9	3	2	2	#NULL!	153	#NULL!	15	0	#NULL!	#NULL!	4	1	5	4
1777	1777	1	2	85	2	1	1	1	1	9	3	2	2	#NULL!	163	#NULL!	15	0	#NULL!	#NULL!	8	1	5	4
1778	1778	1	2	15	1	3	30	2	6	9	3	2	2	110	120	#NULL!	15	0	#NULL!	#NULL!	5	1	5	4
1779	1779	1	2	65	2	1	29	2	1	9	3	2	2	116	179	#NULL!	15	0	#NULL!	#NULL!	7	1	9	9
1780	1780	1	2	81	2	1	1	1	1	9	1	1	2	97	222	#NULL!	15	0	#NULL!	#NULL!	30	1	9	9
1783	1783	1	1	45	1	0	17	2	3	10	3	2	2	#NULL!	120	#NULL!	15	0	#NULL!	#NULL!	17	1	4	4
1786	1786	1	1	25	1	0	17	2	3	10	3	2	2	79	150	#NULL!	15	0	#NULL!	#NULL!	5	1	4	8
1794	1794	1	1	32	1	0	5	2	3	10	3	2	2	92	140	#NULL!	15	0	#NULL!	#NULL!	7	1	4	4
1796	1796	1	1	25	1	0	2	2	3	9	3	2	2	94	113	#NULL!	15	0	#NULL!	#NULL!	2	4	4	4
1798	1798	1	1	11	1	3	22	2	1	9	3	2	2	127	145	#NULL!	15	0	#NULL!	#NULL!	2	3	9	18
1803	1803	1	1	30	1	0	30	2	3	10	3	2	2	105	138	#NULL!	15	0	#NULL!	#NULL!	2	1	4	4
1806	1806	1	1	40	1	0	5	2	3	9	3	2	2	66	121	#NULL!	15	0	#NULL!	#NULL!	1	1	4	4
1807	1807	1	1	15	1	3	29	2	1	9	3	2	2	#NULL!	#NULL!	#NULL!	15	0	#NULL!	#NULL!	4	1	4	4
1808	1808	1	1	45	1	0	10	2	3	10	3	2	2	96	114	#NULL!	15	0	#NULL!	#NULL!	18	1	4	4
1810	1810	1	1	32	1	0	31	2	3	10	3	2	2	85	143	#NULL!	15	0	#NULL!	#NULL!	6	1	1	1
1811	1811	1	1	24	1	0	5	2	3	9	3	2	2	98	139	#NULL!	15	0	#NULL!	#NULL!	10	1	4	4
1812	1812	1	1	45	1	0	31	2	2	9	3	2	2	76	130	#NULL!	15	0	#NULL!	#NULL!	10	1	9	13
1818	1818	1	1	51	1	0	17	2	1	9	3	2	2	87	128	#NULL!	15	0	#NULL!	#NULL!	2	1	4	4
1819	1819	1	1	38	1	0	17	2	3	10	3	2	2	68	124	#NULL!	15	0	#NULL!	#NULL!	5	1	4	4
1820	1820	1	1	40	1	0	5	2	3	10	3	2	2	70	128	#NULL!	15	0	#NULL!	#NULL!	3	1	4	4
1821	1821	1	1	43	1	0	40	2	3	9	3	2	2	88	116	#NULL!	15	0	#NULL!	#NULL!	3	1	4	12
1822	1822	1	1	50	1	0	30	2	3	10	3	2	2	88	124	#NULL!	15	0	#NULL!	#NULL!	11	1	4	4
1836	1836	1	1	32	1	0	30	2	3	10	3	2	2	70	155	#NULL!	15	0	#NULL!	#NULL!	3	1	5	6
1839	1839	1	1	44	1	0	22	2	1	9	3	2	2	74	111	#NULL!	15	0	#NULL!	#NULL!	1	1	1	3
1842	1842	1	2	55	1	0	40	2	1	9	3	2	2	74	223	#NULL!	15	0	#NULL!	#NULL!	19	1	9	9
1844	1844	1	1	50	1	0	30	2	3	10	3	2	2	72	124	#NULL!	15	0	#NULL!	#NULL!	19	1	4	4
1848	1848	1	1	40	1	0	30	2	3	10	3	2	2	72	104	#NULL!	15	0	#NULL!	#NULL!	15	1	13	17
1849	1849	1	1	3	1	3	40	2	1	9	3	2	2	124	#NULL!	#NULL!	15	0	#NULL!	#NULL!	6	1	4	4
1851	1851	1	1	15	1	3	1	1	5	9	3	2	2	78	119	#NULL!	15	0	#NULL!	#NULL!	3	1	4	4
1853	1853	1	1	54	1	0	10	2	3	10	3	2	2	98	160	#NULL!	15	0	#NULL!	#NULL!	6	1	4	4
1854	1854	1	1	25	1	0	17	2	3	10	3	2	2	80	132	#NULL!	15	0	#NULL!	#NULL!	4	1	1	1
1857	1857	1	1	35	1	0	5	2	3	10	3	2	2	78	125	#NULL!	15	0	#NULL!	#NULL!	39	1	4	4
1866	1866	1	1	14	1	3	20	2	9	9	3	2	2	99	126	#NULL!	15	0	#NULL!	#NULL!	3	1	4	8
1868	1868	1	2	37	1	0	18	2	1	10	3	2	2	73	119	#NULL!	15	0	#NULL!	#NULL!	3	1	2	3
1869	1869	1	1	40	1	0	17	2	3	9	3	2	2	86	138	#NULL!	15	0	#NULL!	#NULL!	9	1	4	4
1870	1870	1	1	40	1	0	17	2	3	10	3	2	2	68	129	#NULL!	15	0	#NULL!	#NULL!	1	1	1	1
1871	1871	1	1	40	1	0	30	2	3	10	1	1	2	102	188	#NULL!	15	0	#NULL!	#NULL!	37	1	25	25
1877	1877	1	1	28	1	0	10	2	3	10	1	1	2	83	140	#NULL!	15	0	#NULL!	#NULL!	25	1	18	27
1882	1882	1	2	10	1	3	30	2	1	9	3	2	2	108	#NULL!	#NULL!	15	0	#NULL!	#NULL!	2	1	16	16
1883	1883	1	1	25	1	0	32	2	3	10	1	1	1	90	106	#NULL!	7	1	15	12	23	1	20	29
1887	1887	1	2	61	1	1	1	1	1	9	3	2	2	85	186	#NULL!	15	0	#NULL!	#NULL!	42	1	4	4
1892	1892	1	1	25	1	0	30	2	3	10	1	1	2	77	120	#NULL!	15	0	#NULL!	#NULL!	11	1	8	8
1894	1894	1	1	52	1	0	28	2	3	10	3	2	2	61	144	#NULL!	15	0	#NULL!	#NULL!	6	1	4	4
1896	1896	1	1	35	1	0	30	2	3	9	3	2	2	#NULL!	125	#NULL!	15	0	#NULL!	#NULL!	14	1	9	13
1902	1902	1	1	26	1	0	32	2	2	9	3	2	2	92	146	#NULL!	15	0	#NULL!	#NULL!	3	1	4	4
1914	1914	1	2	57	1	0	29	2	1	9	3	2	2	78	138	#NULL!	15	0	#NULL!	#NULL!	5	1	1	1
1915	1915	1	2	46	1	0	17	2	1	9	3	2	2	60	100	#NULL!	15	0	#NULL!	#NULL!	7	1	4	4
1919	1919	1	1	37	1	0	5	2	5	9	3	2	2	92	105	#NULL!	15	0	#NULL!	#NULL!	3	1	4	4
1924	1924	1	1	28	1	0	5	2	3	10	3	2	2	90	138	#NULL!	15	0	#NULL!	#NULL!	9	1	4	4
1931	1931	1	1	43	1	0	8	2	3	10	1	1	2	72	119	#NULL!	15	1	3	#NULL!	18	1	17	17
1933	1933	1	1	50	1	0	10	2	3	10	3	2	2	102	149	#NULL!	15	0	#NULL!	#NULL!	60	1	4	4
1934	1934	1	1	4	1	3	41	2	1	9	3	2	2	99	#NULL!	#NULL!	15	0	#NULL!	#NULL!	6	1	4	4
1938	1938	1	1	26	1	0	5	2	3	9	3	2	2	91	148	#NULL!	15	0	#NULL!	#NULL!	19	1	4	8
1940	1940	1	1	23	1	0	32	2	3	9	3	2	2	114	117	#NULL!	15	0	#NULL!	#NULL!	2	1	1	2
1942	1942	1	1	6	1	3	40	2	1	9	3	2	2	#NULL!	113	#NULL!	15	0	#NULL!	#NULL!	4	1	4	4
1945	1945	1	1	22	1	0	30	2	3	9	3	2	2	63	126	#NULL!	15	0	#NULL!	#NULL!	26	1	1	1
1947	1947	1	2	25	1	0	17	2	5	9	3	2	2	#NULL!	#NULL!	#NULL!	15	0	#NULL!	#NULL!	5	1	4	18
1950	1950	1	2	62	1	1	1	1	1	9	3	2	2	100	161	#NULL!	15	0	#NULL!	#NULL!	2	1	1	1
1953	1953	1	1	30	1	0	30	2	3	10	3	2	2	97	146	#NULL!	15	0	#NULL!	#NULL!	3	1	4	4
1957	1957	1	1	45	1	0	30	2	3	10	3	2	2	72	119	#NULL!	15	0	#NULL!	#NULL!	27	1	4	4
1958	1958	1	1	10	1	3	1	1	1	9	3	2	2	101	#NULL!	#NULL!	15	0	#NULL!	#NULL!	2	1	4	8
1959	1959	1	1	6	1	3	10	2	1	9	3	2	2	#NULL!	139	#NULL!	15	0	#NULL!	#NULL!	2	1	4	8
1963	1963	1	2	1	1	3	1	1	1	9	3	2	2	#NULL!	#NULL!	#NULL!	15	0	#NULL!	#NULL!	4	1	1	1
1965	1965	1	1	6	1	3	40	2	1	9	3	2	2	84	124	#NULL!	15	0	#NULL!	#NULL!	2	1	4	8
1968	1968	1	2	3	1	3	1	1	1	10	3	2	2	140	#NULL!	#NULL!	15	0	#NULL!	#NULL!	2	1	4	4
1969	1969	1	1	22	1	0	5	2	3	10	3	2	2	95	130	#NULL!	15	0	#NULL!	#NULL!	9	1	9	9
1971	1971	1	1	24	1	0	40	2	3	10	3	2	2	92	122	#NULL!	15	0	#NULL!	#NULL!	2	1	1	2
1972	1972	1	1	31	1	0	17	2	3	10	3	2	2	98	159	#NULL!	15	0	#NULL!	#NULL!	2	1	5	5
1973	1973	1	1	23	1	0	30	2	3	10	3	2	2	110	154	#NULL!	15	0	#NULL!	#NULL!	23	1	5	5
1974	1974	1	1	45	1	0	17	2	3	10	3	2	2	75	111	#NULL!	15	0	#NULL!	#NULL!	8	1	4	4
1975	1975	1	1	24	1	0	30	2	3	10	3	2	2	77	140	#NULL!	15	0	#NULL!	#NULL!	4	1	1	3
1976	1976	1	1	40	1	0	5	2	3	10	3	2	2	73	122	#NULL!	15	0	#NULL!	#NULL!	4	1	5	6
1977	1977	1	1	41	1	0	10	2	3	10	3	2	2	72	111	#NULL!	15	0	#NULL!	#NULL!	5	1	4	4
1978	1978	1	1	40	1	0	17	2	3	10	3	2	2	88	151	#NULL!	15	0	#NULL!	#NULL!	4	1	1	1
1984	1984	1	1	25	1	0	5	2	3	10	3	2	1	#NULL!	#NULL!	#NULL!	#NULL!	1	3	3	3	2	16	48
1988	1988	1	1	#NULL!	1	#NULL!	30	2	3	10	3	2	2	102	158	#NULL!	15	0	#NULL!	#NULL!	11	1	4	4
1989	1989	1	1	35	1	0	10	2	3	10	3	2	2	77	124	#NULL!	15	0	#NULL!	#NULL!	1	1	4	4
1991	1991	1	1	41	1	0	1	1	1	9	3	2	2	84	150	#NULL!	15	0	#NULL!	#NULL!	2	1	4	8
2026	2026	1	1	3	1	3	1	1	1	10	3	2	2	90	117	#NULL!	15	0	#NULL!	#NULL!	2	1	4	8
2027	2027	1	1	55	1	0	30	2	3	9	3	2	2	72	149	#NULL!	15	0	#NULL!	#NULL!	4	1	4	4
2028	2028	1	1	40	1	0	30	2	3	10	3	2	2	115	139	#NULL!	15	0	#NULL!	#NULL!	28	1	4	8
2029	2029	1	1	25	1	0	10	2	3	10	3	2	2	91	183	#NULL!	15	0	#NULL!	#NULL!	4	1	4	4
2034	2034	1	1	11	1	3	1	1	1	10	3	2	2	106	124	#NULL!	15	0	#NULL!	#NULL!	3	1	4	4
2036	2036	1	1	55	1	0	30	2	3	10	3	2	2	91	150	#NULL!	15	0	#NULL!	#NULL!	13	1	9	9
2041	2041	1	1	29	1	0	30	2	3	10	3	2	2	80	118	#NULL!	15	0	#NULL!	#NULL!	5	1	4	8
2042	2042	1	1	26	1	0	30	2	3	9	3	2	2	84	124	#NULL!	15	0	#NULL!	#NULL!	2	1	4	4
2050	2050	1	1	5	1	3	1	1	1	10	3	2	2	98	#NULL!	#NULL!	15	0	#NULL!	#NULL!	2	1	1	1
2051	2051	1	1	30	1	0	17	2	3	9	3	2	2	68	121	#NULL!	15	0	#NULL!	#NULL!	6	1	4	4
2055	2055	1	1	40	1	0	10	2	5	9	3	2	2	88	128	#NULL!	15	0	#NULL!	#NULL!	10	1	4	4
2056	2056	1	2	42	1	0	1	1	6	9	1	1	2	77	104	#NULL!	15	0	#NULL!	#NULL!	16	1	4	4
2058	2058	1	2	21	1	0	26	2	1	10	3	2	2	104	136	#NULL!	15	0	#NULL!	#NULL!	8	1	4	4
2060	2060	1	1	54	1	0	30	2	3	10	3	2	2	61	110	#NULL!	15	0	#NULL!	#NULL!	10	1	9	9
2061	2061	1	1	10	1	3	30	2	5	9	3	2	2	115	109	#NULL!	15	0	#NULL!	#NULL!	3	1	4	4
2062	2062	1	1	9	1	3	38	2	1	9	3	2	2	#NULL!	136	#NULL!	15	0	#NULL!	#NULL!	1	1	1	1
2063	2063	1	1	47	1	0	40	2	5	9	3	2	2	92	118	#NULL!	15	0	#NULL!	#NULL!	10	1	4	4
2064	2064	1	1	30	1	0	2	2	3	10	3	2	2	60	122	#NULL!	15	0	#NULL!	#NULL!	10	1	8	8
2065	2065	1	1	21	1	0	30	2	1	10	3	2	2	89	111	#NULL!	15	0	#NULL!	#NULL!	2	1	2	3
2068	2068	1	1	48	1	0	40	2	3	10	3	2	2	84	162	#NULL!	15	0	#NULL!	#NULL!	23	1	4	4
2071	2071	1	1	48	1	0	39	2	5	9	3	2	2	84	150	#NULL!	15	0	#NULL!	#NULL!	5	1	4	4
2073	2073	1	1	37	1	0	10	2	3	10	3	2	2	82	125	#NULL!	15	0	#NULL!	#NULL!	6	1	4	4
2075	2075	1	2	33	1	0	12	2	1	9	3	2	2	103	96	#NULL!	15	0	#NULL!	#NULL!	5	1	4	4
2076	2076	1	1	30	1	0	19	2	3	10	3	2	2	104	174	#NULL!	15	0	#NULL!	#NULL!	2	1	2	2
2077	2077	1	1	40	1	0	30	2	3	10	3	2	2	66	138	#NULL!	15	0	#NULL!	#NULL!	12	1	1	1
2080	2080	1	1	13	1	3	29	2	1	10	3	2	2	70	110	#NULL!	15	0	#NULL!	#NULL!	2	1	5	5
2085	2085	1	2	4	1	3	17	2	1	9	3	2	2	129	#NULL!	#NULL!	15	0	#NULL!	#NULL!	2	1	4	8
2086	2086	1	1	39	1	0	30	2	3	10	3	2	2	98	149	#NULL!	15	0	#NULL!	#NULL!	11	1	4	4
2087	2087	1	1	45	1	0	#NULL!	#NULL!	3	10	3	2	2	68	130	#NULL!	15	0	#NULL!	#NULL!	8	1	4	4
2095	2095	1	1	31	1	0	5	2	3	10	3	2	2	80	150	#NULL!	15	0	#NULL!	#NULL!	2	1	2	2
2096	2096	1	2	5	1	3	10	2	1	9	3	2	2	#NULL!	#NULL!	#NULL!	15	0	#NULL!	#NULL!	2	1	1	1
2099	2099	1	1	26	1	0	5	2	3	10	3	2	2	98	141	#NULL!	15	0	#NULL!	#NULL!	16	1	4	8
2100	2100	1	1	35	1	0	17	2	3	10	3	2	2	108	135	#NULL!	15	0	#NULL!	#NULL!	5	1	2	2
2101	2101	1	1	46	1	0	30	2	3	10	1	1	2	95	156	#NULL!	15	0	#NULL!	#NULL!	11	1	4	4
2110	2110	1	1	55	1	0	29	2	1	9	3	2	2	104	132	#NULL!	15	0	#NULL!	#NULL!	10	1	9	9
2112	2112	1	1	30	1	0	17	2	3	10	3	2	2	66	150	#NULL!	14	1	2	#NULL!	3	4	20	29
2113	2113	1	2	61	1	1	38	2	1	9	3	2	2	92	114	#NULL!	15	0	#NULL!	#NULL!	4	1	4	4
2114	2114	1	1	30	1	0	30	2	3	10	1	1	2	#NULL!	#NULL!	#NULL!	7	1	8	#NULL!	33	1	29	48
2115	2115	1	2	15	1	3	1	1	1	9	3	2	2	89	105	#NULL!	15	0	#NULL!	#NULL!	2	1	4	4
2116	2116	1	2	2	1	3	30	2	1	10	3	2	2	#NULL!	93	#NULL!	9	1	1	#NULL!	8	1	14	14
2117	2117	1	1	45	1	0	30	2	3	10	3	2	2	77	149	#NULL!	15	0	#NULL!	#NULL!	7	1	4	8
2120	2120	1	1	55	1	0	10	2	3	10	3	2	2	90	113	#NULL!	15	0	#NULL!	#NULL!	6	1	4	4
2124	2124	1	1	26	1	0	5	2	3	10	3	2	2	75	#NULL!	#NULL!	15	0	#NULL!	#NULL!	3	1	9	9
2125	2125	1	1	52	1	0	39	2	1	9	3	2	2	79	151	#NULL!	15	0	#NULL!	#NULL!	4	1	1	1
2127	2127	1	1	38	1	0	17	2	1	9	3	2	2	70	112	#NULL!	15	0	#NULL!	#NULL!	4	1	4	4
2128	2128	1	1	30	1	0	30	2	3	10	3	2	2	70	150	#NULL!	15	0	#NULL!	#NULL!	3	1	5	6
2131	2131	1	1	30	1	0	30	2	3	10	3	2	2	88	133	#NULL!	15	0	#NULL!	#NULL!	5	1	4	4
2141	2141	1	1	45	1	0	2	2	3	10	3	2	2	76	124	#NULL!	15	0	#NULL!	#NULL!	4	1	4	4
2142	2142	1	1	35	1	0	10	2	3	10	3	2	2	88	120	#NULL!	15	0	#NULL!	#NULL!	8	1	9	9
2143	2143	1	1	31	1	0	30	2	3	10	3	2	2	#NULL!	#NULL!	#NULL!	15	0	#NULL!	#NULL!	5	1	4	4
2146	2146	1	1	21	1	0	17	2	3	10	3	2	2	83	132	#NULL!	15	0	#NULL!	#NULL!	7	1	4	4
2147	2147	1	1	24	1	0	32	2	1	9	3	2	2	86	139	#NULL!	15	0	#NULL!	#NULL!	5	1	4	4
2151	2151	1	1	24	1	0	30	2	3	10	3	2	2	75	128	#NULL!	15	0	#NULL!	#NULL!	8	1	4	4
2153	2153	1	1	50	1	0	30	2	3	10	3	2	2	70	124	#NULL!	15	0	#NULL!	#NULL!	6	1	8	8
2155	2155	1	1	45	1	0	17	2	3	10	1	1	2	#NULL!	126	#NULL!	15	0	#NULL!	#NULL!	4	1	4	4
2156	2156	1	1	38	1	0	17	2	3	10	3	2	2	80	135	#NULL!	15	0	#NULL!	#NULL!	14	1	25	25
2159	2159	1	1	35	1	0	5	2	3	10	1	1	2	66	133	#NULL!	12	1	5	#NULL!	14	1	16	25
2165	2165	1	1	36	1	0	17	2	3	10	3	2	2	#NULL!	132	#NULL!	11	0	#NULL!	#NULL!	5	1	5	5
2169	2169	1	1	26	1	0	17	2	3	10	3	2	2	78	122	#NULL!	15	0	#NULL!	#NULL!	8	1	4	4
2170	2170	1	1	25	1	0	10	2	3	10	3	2	2	#NULL!	#NULL!	#NULL!	15	0	#NULL!	#NULL!	8	1	10	10
2171	2171	1	1	35	1	0	17	2	3	10	3	2	2	62	120	#NULL!	15	0	#NULL!	#NULL!	6	1	4	4
2179	2179	1	2	80	2	1	20	2	1	9	3	2	2	61	169	#NULL!	15	0	#NULL!	#NULL!	7	1	9	9
2181	2181	1	1	40	1	0	17	2	3	10	3	2	2	74	127	#NULL!	15	0	#NULL!	#NULL!	12	1	4	4
2182	2182	1	1	29	1	0	5	2	3	10	3	2	2	88	110	#NULL!	15	0	#NULL!	#NULL!	9	1	4	4
2183	2183	1	1	35	1	0	17	2	3	10	3	2	2	69	118	#NULL!	15	0	#NULL!	#NULL!	11	1	8	8
2184	2184	1	2	61	1	1	29	2	1	9	3	2	2	97	133	#NULL!	15	0	#NULL!	#NULL!	7	1	4	4
2185	2185	1	2	9	1	3	30	2	1	10	3	2	2	97	102	#NULL!	15	0	#NULL!	#NULL!	52	1	9	9
2187	2187	1	1	35	1	0	17	2	3	10	3	2	2	85	146	#NULL!	15	0	#NULL!	#NULL!	10	1	9	10
2198	2198	1	1	42	1	0	30	2	3	10	3	2	2	85	94	#NULL!	15	0	#NULL!	#NULL!	7	1	4	4
2199	2199	1	1	33	1	0	17	2	3	9	3	2	2	73	122	#NULL!	15	0	#NULL!	#NULL!	5	1	1	1
2206	2206	1	1	31	1	0	5	2	3	10	3	2	2	86	145	#NULL!	13	1	3	#NULL!	15	1	5	12
2213	2213	1	1	40	1	0	38	2	3	9	3	2	2	89	103	#NULL!	15	0	#NULL!	#NULL!	10	1	4	4
2214	2214	1	1	27	1	0	17	2	3	10	3	2	2	110	136	#NULL!	15	0	#NULL!	#NULL!	6	1	9	13
2218	2218	1	1	2	1	3	1	1	1	9	3	2	2	#NULL!	#NULL!	#NULL!	15	0	#NULL!	#NULL!	5	1	4	4
2219	2219	1	2	39	1	0	1	1	1	9	3	2	2	100	109	#NULL!	15	0	#NULL!	#NULL!	1	1	1	1
2220	2220	1	2	68	2	1	17	2	1	9	3	2	2	111	140	#NULL!	15	0	#NULL!	#NULL!	3	1	4	4
2223	2223	1	1	26	1	0	38	2	3	10	1	1	2	76	116	#NULL!	15	0	#NULL!	#NULL!	46	1	4	12
2231	2231	1	1	24	1	0	10	2	3	10	1	1	2	81	145	#NULL!	13	1	1	#NULL!	3	1	16	41
2232	2232	1	1	6	1	3	1	1	1	9	3	2	2	112	#NULL!	#NULL!	15	0	#NULL!	#NULL!	2	1	4	4
2234	2234	1	2	70	2	1	1	1	1	9	3	2	2	73	169	#NULL!	15	0	#NULL!	#NULL!	23	1	4	4
2237	2237	1	1	40	1	0	10	2	3	10	3	2	2	94	116	#NULL!	15	0	#NULL!	#NULL!	7	1	5	5
2238	2238	1	2	70	2	1	1	1	1	9	3	2	2	97	128	#NULL!	15	0	#NULL!	#NULL!	4	1	4	4
2239	2239	1	1	44	1	0	17	2	3	10	3	2	2	69	161	#NULL!	15	0	#NULL!	#NULL!	10	1	4	4
2243	2243	1	1	25	1	0	5	2	3	10	3	2	2	102	124	#NULL!	15	0	#NULL!	#NULL!	4	1	10	11
2244	2244	1	1	45	1	0	17	2	1	9	3	2	2	#NULL!	#NULL!	#NULL!	15	0	#NULL!	#NULL!	5	1	4	9
2245	2245	1	1	43	1	0	30	2	3	10	3	2	2	86	136	#NULL!	15	0	#NULL!	#NULL!	6	1	4	4
2249	2249	1	1	55	1	0	30	2	3	9	3	2	2	68	117	#NULL!	15	0	#NULL!	#NULL!	2	1	4	4
2253	2253	1	1	30	1	0	27	2	3	10	3	2	2	78	125	#NULL!	15	0	#NULL!	#NULL!	8	1	4	4
2255	2255	1	1	33	1	0	17	2	3	10	3	2	2	76	114	#NULL!	15	0	#NULL!	#NULL!	6	1	4	4
2259	2259	1	1	16	1	3	30	2	1	9	3	2	2	79	122	#NULL!	15	0	#NULL!	#NULL!	1	1	1	1
2261	2261	1	1	35	1	0	30	2	3	10	3	2	2	85	128	#NULL!	15	0	#NULL!	#NULL!	2	1	2	3
2266	2266	1	1	17	1	3	31	2	5	9	3	2	2	97	124	#NULL!	15	0	#NULL!	#NULL!	2	1	4	4
2269	2269	1	1	23	1	0	1	1	6	9	3	2	2	111	129	#NULL!	15	0	#NULL!	#NULL!	13	1	4	4
2271	2271	1	2	20	1	0	12	2	1	10	3	2	2	70	124	#NULL!	15	0	#NULL!	#NULL!	6	1	8	8
2273	2273	1	2	80	2	1	1	1	1	9	3	2	2	111	207	#NULL!	15	1	3	#NULL!	3	4	16	32
2274	2274	1	2	11	1	3	1	1	6	9	1	1	2	115	139	#NULL!	15	0	#NULL!	#NULL!	3	1	4	4
2279	2279	1	1	8	1	3	39	2	1	9	3	2	2	108	#NULL!	#NULL!	15	0	#NULL!	#NULL!	12	1	4	4
2281	2281	1	1	3	1	3	1	1	1	9	3	2	2	113	#NULL!	#NULL!	15	0	#NULL!	#NULL!	1	1	9	9
2286	2286	1	1	8	1	3	1	1	1	10	3	2	2	67	124	#NULL!	15	0	#NULL!	#NULL!	6	1	4	8
2289	2289	1	1	50	1	0	39	2	1	9	3	2	2	94	176	#NULL!	15	0	#NULL!	#NULL!	10	1	9	9
2290	2290	1	1	61	1	1	39	2	1	9	3	2	2	108	195	#NULL!	15	0	#NULL!	#NULL!	19	1	9	9
2292	2292	1	1	31	1	0	17	2	3	9	3	2	2	74	102	#NULL!	15	0	#NULL!	#NULL!	6	1	4	4
2297	2297	1	1	9	1	3	46	2	1	10	3	2	2	86	109	#NULL!	15	0	#NULL!	#NULL!	8	1	4	4
2302	2302	1	1	7	1	3	29	2	5	9	3	2	2	96	105	#NULL!	15	0	#NULL!	#NULL!	9	1	9	9
2303	2303	1	1	45	1	0	30	2	3	9	1	1	2	67	113	#NULL!	15	0	#NULL!	#NULL!	12	1	4	4
2306	2306	1	1	45	1	0	5	2	1	9	3	2	2	67	120	#NULL!	15	0	#NULL!	#NULL!	3	1	4	4
2308	2308	1	1	30	1	0	5	2	3	10	3	2	2	62	148	#NULL!	13	0	#NULL!	#NULL!	2	1	1	1
2309	2309	1	1	35	1	0	17	2	3	10	3	2	2	72	99	#NULL!	15	0	#NULL!	#NULL!	9	1	4	4
2311	2311	1	1	50	1	0	17	2	3	10	3	2	2	67	125	#NULL!	15	0	#NULL!	#NULL!	3	1	4	4
2317	2317	1	1	45	1	0	10	2	3	9	3	2	2	67	198	#NULL!	15	0	#NULL!	#NULL!	10	1	4	4
2321	2321	1	2	8	1	3	1	1	1	9	3	2	2	160	#NULL!	#NULL!	15	0	#NULL!	#NULL!	2	1	4	8
2322	2322	1	1	39	1	0	17	2	3	9	3	2	2	83	114	#NULL!	15	0	#NULL!	#NULL!	3	1	4	4
2323	2323	1	1	11	1	3	1	1	1	9	3	2	2	#NULL!	#NULL!	#NULL!	15	0	#NULL!	#NULL!	3	1	1	1
2324	2324	1	1	8	1	3	40	2	1	9	3	2	2	118	#NULL!	#NULL!	15	0	#NULL!	#NULL!	2	1	4	8
2327	2327	1	1	35	1	0	17	2	3	9	3	2	2	66	121	#NULL!	15	0	#NULL!	#NULL!	5	1	4	4
2328	2328	1	2	5	1	3	1	1	1	10	3	2	2	101	102	#NULL!	15	0	#NULL!	#NULL!	2	1	1	1
2331	2331	1	1	15	1	3	1	1	5	9	3	2	2	76	133	#NULL!	15	0	#NULL!	#NULL!	2	1	4	4
2336	2336	1	1	12	1	3	31	2	5	9	3	2	2	99	108	#NULL!	15	0	#NULL!	#NULL!	5	1	4	4
2337	2337	1	1	42	1	0	30	2	1	9	3	2	2	82	125	#NULL!	15	0	#NULL!	#NULL!	6	1	4	4
2338	2338	1	1	30	1	0	5	2	3	10	3	2	2	98	130	#NULL!	15	0	#NULL!	#NULL!	7	1	4	4
2339	2339	1	1	45	1	0	17	2	3	10	3	2	2	#NULL!	#NULL!	#NULL!	15	0	#NULL!	#NULL!	4	1	1	1
2340	2340	1	2	43	1	0	32	2	1	10	3	2	2	#NULL!	#NULL!	#NULL!	15	0	#NULL!	#NULL!	12	1	4	4
2341	2341	1	1	8	1	3	45	2	1	9	3	2	2	113	#NULL!	#NULL!	15	0	#NULL!	#NULL!	2	1	4	4
2342	2342	1	1	53	1	0	5	2	3	10	3	2	1	#NULL!	#NULL!	#NULL!	14	1	3	1	15	1	4	8
2343	2343	1	1	50	1	0	30	2	3	10	3	2	2	#NULL!	#NULL!	#NULL!	9	1	6	#NULL!	9	1	16	32
2347	2347	1	1	95	2	1	1	1	1	9	3	2	2	140	144	#NULL!	15	0	#NULL!	#NULL!	9	1	9	9
2348	2348	1	1	5	1	3	30	2	1	9	3	2	2	#NULL!	#NULL!	#NULL!	15	0	#NULL!	#NULL!	1	1	1	1
2349	2349	1	1	40	1	0	30	2	1	9	3	2	2	79	129	#NULL!	15	0	#NULL!	#NULL!	2	3	9	9
2354	2354	1	1	15	1	3	39	2	5	9	3	2	2	124	100	#NULL!	15	0	#NULL!	#NULL!	4	1	4	8
2360	2360	1	1	26	1	0	5	2	3	10	3	2	2	79	133	#NULL!	15	0	#NULL!	#NULL!	2	3	4	8
2368	2368	1	1	23	1	0	10	2	3	10	3	2	2	93	108	#NULL!	15	0	#NULL!	#NULL!	5	1	9	9
2378	2378	1	1	28	1	0	5	2	3	10	3	2	2	95	120	#NULL!	14	0	#NULL!	#NULL!	6	3	9	13
2379	2379	1	1	40	1	0	10	2	5	9	3	2	2	79	139	#NULL!	15	0	#NULL!	#NULL!	19	1	4	8
2380	2380	1	1	33	1	0	17	2	6	9	1	1	2	66	104	#NULL!	15	0	#NULL!	#NULL!	5	1	4	8
2381	2381	1	1	56	1	0	29	2	1	9	3	2	2	88	148	#NULL!	15	0	#NULL!	#NULL!	31	1	9	9
2382	2382	1	1	48	1	0	30	2	3	10	3	2	2	78	222	#NULL!	15	0	#NULL!	#NULL!	2	1	1	1
2383	2383	1	2	36	1	0	38	2	1	9	3	2	2	92	124	#NULL!	15	0	#NULL!	#NULL!	5	1	1	1
2384	2384	1	1	15	1	3	1	1	5	9	3	2	2	72	122	#NULL!	15	0	#NULL!	#NULL!	5	1	4	8
2387	2387	1	1	35	1	0	23	2	3	10	3	2	2	90	140	#NULL!	15	0	#NULL!	#NULL!	13	1	4	4
2388	2388	1	1	42	1	0	17	2	3	10	3	2	2	79	118	#NULL!	15	0	#NULL!	#NULL!	10	1	4	4
2389	2389	1	1	35	1	0	17	2	3	10	3	2	2	80	111	#NULL!	15	0	#NULL!	#NULL!	28	1	5	6
2391	2391	1	1	42	1	0	30	2	4	10	3	2	2	106	141	#NULL!	15	0	#NULL!	#NULL!	6	1	1	2
2395	2395	1	1	65	2	1	10	2	3	10	3	2	2	70	121	#NULL!	15	0	#NULL!	#NULL!	24	1	13	13
2400	2400	1	1	32	1	0	30	2	3	10	3	2	2	63	115	#NULL!	15	0	#NULL!	#NULL!	3	1	2	3
2401	2401	1	1	31	1	0	40	2	3	10	3	2	2	103	121	#NULL!	15	0	#NULL!	#NULL!	9	1	4	4
2402	2402	1	1	18	1	0	5	2	3	10	3	2	2	71	122	#NULL!	15	0	#NULL!	#NULL!	4	1	4	4
2406	2406	1	1	45	1	0	16	2	1	9	3	2	2	104	114	#NULL!	15	0	#NULL!	#NULL!	10	1	9	9
2407	2407	1	2	31	1	0	29	2	1	9	3	2	2	90	140	#NULL!	15	0	#NULL!	#NULL!	8	1	4	4
2408	2408	1	2	35	1	0	17	2	1	9	3	2	2	108	120	#NULL!	15	0	#NULL!	#NULL!	5	1	4	4
2413	2413	1	2	38	1	0	31	2	1	9	3	2	2	98	137	#NULL!	15	0	#NULL!	#NULL!	18	1	4	4
2414	2414	1	2	70	2	1	15	2	1	9	1	1	2	83	174	#NULL!	15	0	#NULL!	#NULL!	28	1	9	9
2417	2417	1	1	10	1	3	5	2	6	9	3	2	2	124	153	#NULL!	15	0	#NULL!	#NULL!	37	1	9	9
2418	2418	1	1	24	1	0	1	1	1	10	3	2	2	88	134	#NULL!	15	0	#NULL!	#NULL!	4	1	5	5
2419	2419	1	1	20	1	0	17	2	3	10	3	2	2	68	120	#NULL!	15	0	#NULL!	#NULL!	2	1	9	18
2421	2421	1	1	25	1	0	10	2	1	9	3	2	2	98	153	#NULL!	15	0	#NULL!	#NULL!	3	1	4	4
2423	2423	1	2	22	1	0	5	2	1	10	1	1	2	109	119	#NULL!	15	0	#NULL!	#NULL!	15	1	8	12
2424	2424	1	1	10	1	3	31	2	1	9	3	2	2	121	125	#NULL!	15	0	#NULL!	#NULL!	3	1	4	4
2426	2426	1	1	42	1	0	10	2	1	9	3	2	2	78	118	#NULL!	15	0	#NULL!	#NULL!	2	1	1	1
2429	2429	1	1	33	1	0	17	2	3	10	1	1	2	70	159	#NULL!	15	0	#NULL!	#NULL!	78	1	33	33
2431	2431	1	1	40	1	0	2	2	3	10	3	2	2	#NULL!	121	#NULL!	15	0	#NULL!	#NULL!	10	1	4	4
2435	2435	1	1	27	1	0	30	2	3	10	3	2	2	70	132	#NULL!	15	0	#NULL!	#NULL!	15	1	4	8
2437	2437	1	1	34	1	0	10	2	3	10	3	2	2	88	133	#NULL!	15	0	#NULL!	#NULL!	5	1	4	4
2438	2438	1	1	34	1	0	30	2	1	9	3	2	2	77	103	#NULL!	15	0	#NULL!	#NULL!	4	1	4	4
2442	2442	1	1	52	1	0	17	2	5	9	3	2	2	106	119	#NULL!	15	0	#NULL!	#NULL!	2	1	1	1
2444	2444	1	1	55	1	0	5	2	3	10	3	2	2	126	194	#NULL!	15	0	#NULL!	#NULL!	8	1	4	4
2445	2445	1	1	3	1	3	10	2	1	9	3	2	2	#NULL!	#NULL!	#NULL!	15	0	#NULL!	#NULL!	3	1	4	4
2449	2449	1	1	53	1	0	30	2	3	10	3	2	2	66	120	#NULL!	15	0	#NULL!	#NULL!	23	1	4	8
2452	2452	1	1	4	1	3	30	2	3	10	3	2	2	95	88	#NULL!	15	1	2	#NULL!	10	1	4	4
2458	2458	1	2	12	1	3	17	2	1	9	3	2	2	99	#NULL!	#NULL!	15	0	#NULL!	#NULL!	1	1	4	4
2462	2462	1	1	36	1	0	10	2	3	10	3	2	2	75	139	#NULL!	15	0	#NULL!	#NULL!	7	1	4	4
2464	2464	1	1	46	1	0	10	2	3	10	3	2	2	83	168	#NULL!	15	0	#NULL!	#NULL!	14	1	4	8
2467	2467	1	2	70	2	1	10	2	1	9	3	2	2	95	#NULL!	#NULL!	15	0	#NULL!	#NULL!	18	1	4	4
2472	2472	1	1	29	1	0	17	2	1	9	3	2	2	96	111	#NULL!	15	0	#NULL!	#NULL!	15	1	4	4
2473	2473	1	1	37	1	0	17	2	3	10	3	2	2	72	124	#NULL!	15	0	#NULL!	#NULL!	13	1	4	8
2474	2474	1	1	35	1	0	30	2	5	9	3	2	2	90	146	#NULL!	15	0	#NULL!	#NULL!	5	1	4	4
2475	2475	1	1	28	1	0	17	2	3	10	3	2	2	82	143	#NULL!	15	0	#NULL!	#NULL!	2	1	1	1
2476	2476	1	1	29	1	0	17	2	3	10	3	2	2	119	154	#NULL!	15	1	5	#NULL!	17	1	13	17
2483	2483	1	1	19	1	0	1	1	1	9	3	2	2	112	151	#NULL!	15	0	#NULL!	#NULL!	8	1	4	4
2486	2486	1	1	18	1	0	30	2	1	10	3	2	2	89	129	#NULL!	15	0	#NULL!	#NULL!	6	1	4	4
2487	2487	1	1	40	1	0	17	2	3	9	3	2	2	65	100	#NULL!	15	0	#NULL!	#NULL!	7	1	4	4
2488	2488	1	1	20	1	0	30	2	5	9	3	2	2	108	113	#NULL!	15	0	#NULL!	#NULL!	9	1	4	4
2489	2489	1	1	27	1	0	5	2	3	10	3	2	2	87	129	#NULL!	15	0	#NULL!	#NULL!	17	1	4	4
2490	2490	1	1	28	1	0	30	2	3	10	3	2	2	101	114	#NULL!	15	0	#NULL!	#NULL!	22	1	4	4
2491	2491	1	1	36	1	0	17	2	3	10	3	2	2	76	108	#NULL!	15	0	#NULL!	#NULL!	20	1	4	4
2492	2492	1	1	15	1	3	45	2	1	9	3	2	2	100	90	#NULL!	15	0	#NULL!	#NULL!	10	1	4	4
2493	2493	1	2	28	1	0	18	2	1	9	3	2	2	94	114	#NULL!	15	0	#NULL!	#NULL!	2	1	4	4
2496	2496	1	1	4	1	3	1	1	1	9	3	2	2	#NULL!	#NULL!	#NULL!	15	0	#NULL!	#NULL!	5	1	4	4
2497	2497	1	1	32	1	0	1	1	3	10	1	1	2	94	123	#NULL!	15	0	#NULL!	#NULL!	15	1	4	4
2502	2502	1	1	29	1	0	5	2	1	10	3	2	2	79	116	#NULL!	15	0	#NULL!	#NULL!	22	1	9	9
2503	2503	1	1	48	1	0	30	2	3	9	3	2	2	#NULL!	#NULL!	#NULL!	15	0	#NULL!	#NULL!	4	1	4	4
2510	2510	1	2	8	1	3	39	2	1	9	3	2	2	144	#NULL!	#NULL!	15	0	#NULL!	#NULL!	3	1	4	8
2512	2512	1	1	13	1	3	31	2	6	9	3	2	2	86	111	#NULL!	15	0	#NULL!	#NULL!	41	#NULL!	4	4
2514	2514	1	1	30	1	0	5	2	3	10	3	2	2	80	118	#NULL!	15	0	#NULL!	#NULL!	2	1	4	4
2515	2515	1	1	29	1	0	32	2	6	9	3	2	2	96	101	#NULL!	15	0	#NULL!	#NULL!	6	1	4	8
2520	2520	1	1	51	1	0	30	2	3	10	3	2	2	#NULL!	#NULL!	#NULL!	15	0	#NULL!	#NULL!	19	1	9	9
2521	2521	1	2	1	1	3	31	2	1	9	3	2	2	#NULL!	#NULL!	#NULL!	15	0	#NULL!	#NULL!	3	1	4	4
2523	2523	1	1	61	1	1	29	2	1	9	3	2	2	79	139	#NULL!	15	0	#NULL!	#NULL!	15	1	9	9
2526	2526	1	1	5	1	3	30	2	1	9	3	2	2	#NULL!	#NULL!	#NULL!	15	0	#NULL!	#NULL!	3	1	4	4
2527	2527	1	1	24	1	0	17	2	3	10	3	2	2	74	98	#NULL!	15	0	#NULL!	#NULL!	19	1	4	4
2534	2534	1	1	45	1	0	10	2	3	10	3	2	2	#NULL!	109	#NULL!	15	0	#NULL!	#NULL!	3	1	4	4
2535	2535	1	1	30	1	0	20	2	1	10	3	2	2	#NULL!	#NULL!	#NULL!	15	0	#NULL!	#NULL!	19	1	4	4
2536	2536	1	2	65	2	1	19	2	1	9	3	2	2	#NULL!	114	#NULL!	15	0	#NULL!	#NULL!	6	1	9	9
2537	2537	1	1	58	1	0	17	2	3	10	3	2	2	84	213	#NULL!	15	0	#NULL!	#NULL!	9	1	4	4
2540	2540	1	2	69	2	1	29	2	1	9	3	2	2	71	184	#NULL!	15	0	#NULL!	#NULL!	12	1	9	9
2545	2545	1	1	60	1	0	1	1	1	9	3	2	2	#NULL!	#NULL!	#NULL!	15	0	#NULL!	#NULL!	6	1	4	4
2546	2546	1	2	22	1	0	17	2	1	9	3	2	2	#NULL!	#NULL!	#NULL!	15	0	#NULL!	#NULL!	10	1	4	4
2549	2549	1	1	5	1	3	10	2	1	9	3	2	2	96	#NULL!	#NULL!	15	0	#NULL!	#NULL!	6	1	9	9
2555	2555	1	1	38	1	0	26	2	3	10	3	2	2	#NULL!	#NULL!	#NULL!	15	0	#NULL!	#NULL!	3	1	1	1
2559	2559	1	1	35	1	0	30	2	3	10	3	2	2	77	130	#NULL!	15	0	#NULL!	#NULL!	6	4	1	1
2565	2565	1	1	5	1	3	10	2	9	9	3	2	2	151	130	#NULL!	15	0	#NULL!	#NULL!	5	1	4	8
2569	2569	1	1	7	1	3	30	2	1	10	3	2	2	#NULL!	#NULL!	#NULL!	15	0	#NULL!	#NULL!	3	1	4	4
2571	2571	1	1	40	1	0	17	2	3	10	1	1	1	#NULL!	116	#NULL!	8	1	1	1	1	4	8	12
2575	2	2	2	31	1	0	39	2	2	9	#NULL!	#NULL!	2	89	119	19	15	0	0	0	6	1	4	8
2579	8	2	1	12	1	3	36	2	6	9	#NULL!	#NULL!	2	85	#NULL!	22	15	0	0	0	3	1	4	8
2582	11	2	1	21	1	0	5	2	3	10	#NULL!	#NULL!	2	80	112	19	15	0	0	0	2	1	4	4
2586	15	2	1	43	1	0	30	2	3	10	#NULL!	#NULL!	2	114	188	22	5	1	3	2	5	1	4	4
2587	16	2	1	46	1	0	10	2	1	10	#NULL!	#NULL!	2	58	133	20	15	0	0	0	5	1	9	9
2591	22	2	1	25	1	0	30	2	1	10	#NULL!	#NULL!	2	113	129	20	15	0	0	0	13	1	9	9
2592	23	2	1	13	1	3	30	2	6	9	#NULL!	#NULL!	2	68	114	19	15	0	0	0	3	1	4	4
2593	24	2	1	30	1	0	30	2	4	10	#NULL!	#NULL!	2	98	136	18	15	0	0	0	2	1	4	4
2596	27	2	1	48	1	0	39	2	1	9	#NULL!	#NULL!	2	73	144	18	15	0	0	0	4	1	4	4
2597	28	2	1	84	2	1	39	2	1	9	#NULL!	#NULL!	2	84	139	18	15	0	0	0	2	1	4	4
2598	29	2	2	24	1	0	10	2	1	9	#NULL!	#NULL!	2	68	120	16	15	0	0	0	3	1	9	9
2604	35	2	1	31	1	0	5	2	3	10	#NULL!	#NULL!	2	85	136	16	15	0	0	0	6	1	4	4
2607	38	2	2	82	2	1	40	2	1	9	3	2	2	104	101	20	15	0	0	0	2	1	4	8
2609	40	2	1	29	1	0	2	2	4	9	3	2	2	84	132	16	15	0	0	0	3	1	4	4
2612	45	2	1	82	2	1	39	2	1	9	3	2	2	67	152	19	15	1	3	0	9	1	5	6
2613	47	2	1	39	1	0	17	2	3	10	1	1	2	80	#NULL!	16	15	1	3	0	6	1	5	5
2615	49	2	1	1	1	3	30	2	3	9	#NULL!	#NULL!	2	84	130	16	15	0	0	0	4	1	4	4
2616	50	2	1	36	1	0	10	2	3	10	#NULL!	#NULL!	2	91	140	18	15	0	0	0	4	1	9	9
2618	52	2	2	12	1	3	1	1	6	9	#NULL!	#NULL!	2	135	#NULL!	25	15	0	0	0	3	1	1	1
2620	54	2	1	81	2	1	1	1	1	9	#NULL!	#NULL!	2	112	143	17	15	0	0	0	7	1	9	18
2622	56	2	1	53	1	0	30	2	1	9	#NULL!	#NULL!	2	88	118	18	15	0	0	0	2	1	1	2
2625	59	2	1	26	1	0	5	2	3	10	#NULL!	#NULL!	2	86	178	24	15	0	0	0	8	1	#NULL!	17
2627	61	2	1	70	2	1	29	2	1	9	#NULL!	#NULL!	2	72	123	18	15	0	0	0	3	1	4	5
2628	62	2	1	40	1	0	1	1	2	9	1	1	2	81	132	19	15	0	0	0	6	1	9	9
2632	66	2	1	32	1	0	30	2	3	10	1	1	2	75	138	17	15	0	0	0	2	1	1	1
2633	68	2	1	39	1	0	5	2	4	10	#NULL!	#NULL!	2	68	133	18	15	0	0	0	4	1	9	9
2638	74	2	1	50	1	0	2	2	1	9	#NULL!	#NULL!	2	69	91	22	15	0	0	0	4	1	4	12
2639	75	2	1	37	1	0	32	2	1	9	#NULL!	#NULL!	2	103	142	22	15	0	0	0	3	1	4	12
2642	79	2	1	31	1	0	30	2	3	9	3	2	2	108	121	17	15	0	0	0	4	1	4	4
2644	81	2	1	72	2	1	40	2	1	9	#NULL!	#NULL!	2	56	143	18	15	0	0	0	7	1	9	13
2645	82	2	1	9	1	3	29	2	1	10	#NULL!	#NULL!	2	89	143	29	15	0	0	0	6	1	16	20
2649	88	2	1	14	1	3	23	2	6	9	1	1	2	105	129	20	15	0	0	0	2	1	4	8
2653	92	2	1	25	1	0	30	2	1	9	1	1	2	91	139	20	15	0	0	0	2	1	4	4
2656	95	2	1	13	1	3	10	2	1	10	#NULL!	#NULL!	2	133	125	34	12	1	12	11	17	1	19	22
2658	97	2	1	30	1	0	5	2	1	9	#NULL!	#NULL!	2	81	132	18	15	0	0	0	2	1	4	8
2659	98	2	2	12	1	3	1	1	5	9	#NULL!	#NULL!	2	107	119	20	15	0	0	0	2	1	4	12
2660	100	2	1	34	1	0	5	2	5	10	#NULL!	#NULL!	2	111	126	24	15	0	0	0	2	1	1	2
2662	102	2	1	35	1	0	30	2	3	9	1	1	2	95	145	19	15	0	0	0	2	1	4	4
2665	105	2	1	22	1	0	30	2	1	10	#NULL!	#NULL!	2	79	139	19	15	0	0	0	4	1	5	5
2666	106	2	1	11	1	3	39	2	1	9	#NULL!	#NULL!	2	82	#NULL!	20	15	0	0	0	2	1	1	1
2667	108	2	1	46	1	0	5	2	3	10	1	1	2	89	124	18	15	0	0	0	14	1	4	4
2668	109	2	1	61	1	1	#NULL!	#NULL!	6	9	#NULL!	#NULL!	2	78	144	18	15	0	0	0	9	1	4	5
2680	125	2	1	55	1	0	30	2	1	9	#NULL!	#NULL!	2	78	157	18	15	0	0	0	3	1	9	9
2681	126	2	1	40	1	0	17	2	1	9	#NULL!	#NULL!	2	88	149	24	15	0	0	0	3	1	4	8
2684	131	2	2	50	1	0	1	1	1	9	#NULL!	#NULL!	2	69	133	20	15	0	0	0	10	1	4	4
2686	133	2	1	25	1	0	30	2	3	9	#NULL!	#NULL!	2	83	115	20	15	0	0	0	2	1	4	5
2689	137	2	1	45	1	0	5	2	3	10	#NULL!	#NULL!	2	68	140	20	15	0	0	0	2	1	5	5
2692	140	2	1	56	1	0	30	2	#NULL!	10	#NULL!	#NULL!	2	78	147	18	15	0	0	0	7	1	4	4
2693	141	2	1	6	1	3	1	1	1	10	#NULL!	#NULL!	2	117	#NULL!	20	15	0	0	0	2	1	4	8
2695	145	2	1	18	1	0	1	1	1	9	#NULL!	#NULL!	2	73	103	18	15	0	0	0	8	1	1	1
2700	154	2	1	34	1	0	30	2	1	10	#NULL!	#NULL!	2	78	124	18	15	0	0	0	6	1	8	8
2701	156	2	1	37	1	0	30	2	3	10	#NULL!	#NULL!	2	82	111	15	15	0	0	0	3	1	4	8
2703	159	2	2	61	1	1	100	2	1	9	#NULL!	#NULL!	2	78	125	18	15	0	0	0	4	1	4	5
2704	160	2	1	24	1	0	5	2	1	9	#NULL!	#NULL!	2	76	116	19	15	0	0	0	2	1	4	5
2706	162	2	2	42	1	0	17	2	6	9	#NULL!	#NULL!	2	95	150	18	15	0	0	0	5	1	4	9
2707	163	2	1	32	1	0	30	2	9	9	#NULL!	#NULL!	2	80	125	16	15	0	0	0	6	1	4	4
2710	168	2	2	28	1	0	30	2	1	9	#NULL!	#NULL!	2	90	124	19	15	0	0	0	3	1	4	4
2711	170	2	1	24	1	0	5	2	1	10	#NULL!	#NULL!	2	87	120	15	15	0	0	0	2	1	4	4
2712	172	2	1	49	1	0	5	2	3	9	#NULL!	#NULL!	2	89	124	18	15	0	0	0	3	1	4	5
2717	179	2	2	33	1	0	22	2	1	9	#NULL!	#NULL!	2	84	118	21	15	0	0	0	3	1	4	4
2720	183	2	1	28	1	0	5	2	1	10	#NULL!	#NULL!	2	105	130	18	15	0	0	0	2	1	4	4
2723	187	2	1	36	1	0	5	2	3	9	#NULL!	#NULL!	2	86	112	17	15	0	0	0	2	1	4	4
2727	191	2	2	33	1	0	32	2	1	9	#NULL!	#NULL!	2	75	132	17	15	0	0	0	7	1	4	8
2728	192	2	1	70	2	1	1	1	#NULL!	9	#NULL!	#NULL!	2	82	142	20	15	0	0	0	3	1	9	9
2729	194	2	1	18	1	0	39	2	1	9	#NULL!	#NULL!	2	102	122	18	15	0	0	0	5	1	1	1
2732	197	2	1	27	1	0	5	2	3	10	#NULL!	#NULL!	2	117	121	19	15	0	0	0	8	1	4	4
2736	207	2	1	29	1	0	5	2	3	10	1	1	2	68	109	24	13	0	0	0	11	1	5	9
2737	208	2	1	41	1	0	17	2	3	9	#NULL!	#NULL!	2	100	107	16	15	0	0	0	6	1	9	9
2738	209	2	1	48	1	0	10	2	9	9	#NULL!	#NULL!	2	78	150	18	15	0	0	0	8	1	4	8
2740	211	2	2	23	1	0	30	2	1	9	#NULL!	#NULL!	2	80	153	16	15	0	0	0	3	1	9	13
2743	214	2	1	25	1	0	5	2	1	9	#NULL!	#NULL!	2	79	140	16	15	0	0	0	3	1	9	18
2745	216	2	1	2	1	3	1	1	1	9	#NULL!	#NULL!	2	114	#NULL!	20	15	0	0	0	3	1	16	16
2746	217	2	1	46	1	0	1	1	6	9	#NULL!	#NULL!	2	79	124	18	15	0	0	0	4	1	4	4
2747	218	2	1	32	1	0	5	2	3	10	#NULL!	#NULL!	2	80	120	20	13	1	3	0	7	1	18	18
2748	219	2	1	35	1	0	5	2	3	10	#NULL!	#NULL!	2	77	132	19	15	0	0	0	6	1	4	4
2749	220	2	1	2	1	3	1	1	1	9	#NULL!	#NULL!	2	114	#NULL!	20	15	0	0	0	3	1	16	16
2756	227	2	1	43	1	0	2	2	3	10	#NULL!	#NULL!	2	66	144	18	15	0	0	0	2	1	4	4
2757	228	2	1	43	1	0	2	2	3	10	#NULL!	#NULL!	2	66	144	18	15	0	0	0	2	1	4	4
2758	229	2	1	27	1	0	1	1	2	10	#NULL!	#NULL!	2	97	132	16	15	0	0	0	2	1	4	8
2760	231	2	1	40	1	0	2	2	3	10	#NULL!	#NULL!	2	97	151	18	15	0	0	0	7	1	4	4
2761	232	2	1	28	1	0	10	2	3	10	#NULL!	#NULL!	2	78	129	20	15	0	0	0	11	1	14	17
2766	238	2	1	39	1	0	30	2	3	10	#NULL!	#NULL!	2	89	160	18	15	0	0	0	10	1	4	4
2776	252	2	1	40	1	0	30	2	1	10	#NULL!	#NULL!	2	115	138	18	15	0	0	0	5	1	4	4
2778	255	2	2	55	1	0	1	1	1	9	1	1	2	89	141	20	15	0	0	0	4	1	4	4
2779	257	2	1	27	1	0	30	2	1	9	#NULL!	#NULL!	2	70	126	18	15	0	0	0	4	1	9	9
2780	258	2	1	49	1	0	17	2	1	9	#NULL!	#NULL!	2	86	119	16	15	0	0	0	3	1	4	4
2790	270	2	1	12	1	3	1	1	6	10	#NULL!	#NULL!	2	87	112	26	14	1	7	6	12	1	22	22
2794	274	2	1	14	1	3	1	1	1	9	#NULL!	#NULL!	2	89	119	17	15	0	0	0	3	1	4	4
2795	275	2	1	29	1	0	27	2	3	10	#NULL!	#NULL!	2	93	134	18	15	0	0	0	3	1	4	4
2797	278	2	1	44	1	0	5	2	3	10	#NULL!	#NULL!	2	105	135	22	15	0	0	0	2	1	1	1
2800	282	2	1	39	1	0	2	2	3	10	#NULL!	#NULL!	2	91	141	20	15	0	0	0	2	1	1	3
2801	283	2	2	4	1	3	1	1	6	10	#NULL!	#NULL!	2	113	#NULL!	21	15	0	0	0	3	1	4	4
2802	284	2	1	9	1	3	100	2	6	9	1	1	2	90	87	20	15	0	0	0	2	1	1	2
2804	286	2	1	8	1	3	2	2	6	9	#NULL!	#NULL!	2	98	115	22	15	0	0	0	2	1	1	2
2805	287	2	1	34	1	0	30	2	3	10	#NULL!	#NULL!	2	110	110	19	15	0	0	0	7	1	13	14
2812	299	2	1	34	1	0	30	2	1	9	#NULL!	#NULL!	2	104	153	18	14	0	0	0	9	1	9	18
2813	300	2	1	26	1	0	5	2	3	10	#NULL!	#NULL!	2	67	130	18	15	0	0	0	2	1	4	4
2816	304	2	1	46	1	0	30	2	1	9	#NULL!	#NULL!	2	60	120	19	15	0	0	0	12	1	4	4
2817	305	2	1	22	1	0	30	2	3	10	#NULL!	#NULL!	2	85	130	16	15	0	0	0	9	1	6	6
2820	308	2	1	7	1	3	30	2	3	10	#NULL!	#NULL!	#NULL!	#NULL!	#NULL!	#NULL!	#NULL!	0	0	0	10	1	13	13
2822	310	2	2	69	2	1	39	2	1	9	1	1	2	87	176	21	15	0	0	0	10	1	9	9
2824	315	2	1	72	2	1	1	1	1	9	#NULL!	#NULL!	2	72	131	19	15	0	0	0	12	1	4	4
2827	319	2	2	41	1	0	32	2	1	10	#NULL!	#NULL!	2	80	153	18	15	0	0	0	12	1	4	4
2829	321	2	1	52	1	0	17	2	1	9	1	1	2	90	140	18	15	0	0	0	8	1	4	8
2832	325	2	1	38	1	0	30	2	3	9	#NULL!	#NULL!	2	79	111	18	15	0	0	0	3	1	4	4
2837	332	2	1	13	1	3	45	2	6	9	#NULL!	#NULL!	2	82	112	20	15	0	0	0	2	1	4	9
2842	337	2	1	48	1	0	5	2	3	10	#NULL!	#NULL!	2	81	127	17	15	0	0	0	2	1	1	2
2843	338	2	1	33	1	0	10	2	1	9	#NULL!	#NULL!	2	120	117	18	15	0	0	0	4	1	4	4
2845	342	2	1	23	1	0	30	2	3	9	#NULL!	#NULL!	2	77	121	18	15	0	0	0	3	1	4	5
2846	343	2	1	58	1	0	2	2	3	9	#NULL!	#NULL!	2	78	142	20	15	0	0	0	2	1	4	5
2847	344	2	1	23	1	0	2	2	3	10	#NULL!	#NULL!	2	60	143	17	15	0	0	0	3	1	1	1
2850	347	2	1	23	1	0	2	2	3	10	#NULL!	#NULL!	2	60	143	17	15	0	0	0	3	1	1	1
2851	348	2	1	33	1	0	5	2	6	9	#NULL!	#NULL!	2	89	114	18	15	0	0	0	2	1	4	8
2852	350	2	2	74	2	1	1	1	9	9	#NULL!	#NULL!	2	86	133	16	15	0	0	0	4	1	4	4
2854	355	2	1	16	1	3	1	1	6	9	#NULL!	#NULL!	2	88	123	18	15	0	0	0	2	1	4	4
2856	357	2	2	23	1	0	32	2	1	9	#NULL!	#NULL!	2	77	107	19	9	0	0	0	3	1	4	4
2857	359	2	1	22	1	0	30	2	6	9	#NULL!	#NULL!	2	60	121	18	15	0	0	0	3	1	4	4
2859	363	2	1	31	1	0	30	2	3	9	#NULL!	#NULL!	2	78	135	18	15	0	0	0	2	1	1	1
2865	377	2	1	8	1	3	41	2	1	9	#NULL!	#NULL!	2	98	#NULL!	20	15	0	0	0	2	1	4	4
2867	379	2	1	8	1	3	41	2	1	9	1	1	2	98	#NULL!	20	15	0	0	0	2	1	4	4
2868	380	2	2	59	1	0	1	1	1	9	#NULL!	#NULL!	2	78	175	20	15	0	0	0	5	1	4	8
2869	381	2	1	27	1	0	17	2	3	10	#NULL!	#NULL!	2	73	103	19	15	0	0	0	2	1	4	4
2870	382	2	2	34	1	0	43	2	6	9	#NULL!	#NULL!	2	85	119	18	15	0	0	0	3	1	4	4
2871	383	2	1	28	1	0	5	2	3	10	#NULL!	#NULL!	2	99	112	21	15	0	0	0	6	1	8	8
2872	384	2	2	78	2	1	22	2	1	9	#NULL!	#NULL!	2	94	104	19	15	0	0	0	4	1	#NULL!	#NULL!
2873	385	2	1	24	1	0	30	2	3	9	#NULL!	#NULL!	2	74	113	16	15	0	0	0	11	1	4	4
2877	390	2	1	4	1	3	40	2	1	10	#NULL!	#NULL!	2	110	#NULL!	22	15	0	0	0	2	1	9	9
2878	391	2	1	38	1	0	30	2	1	9	#NULL!	#NULL!	2	98	123	19	15	0	0	0	6	1	1	1
2879	392	2	1	16	1	3	29	2	6	9	#NULL!	#NULL!	2	109	125	21	15	0	0	0	8	1	9	9
2881	395	2	1	12	1	3	2	2	6	9	#NULL!	#NULL!	2	109	124	22	15	0	0	0	3	1	4	4
2882	396	2	1	10	1	3	1	1	1	9	#NULL!	#NULL!	2	102	#NULL!	24	15	0	0	0	2	1	5	6
2883	397	2	1	38	1	0	17	2	3	10	1	1	2	100	140	22	15	0	0	0	13	1	4	8
2884	398	2	1	31	1	0	22	2	1	10	1	1	2	81	127	18	15	0	0	0	4	1	5	5
2890	405	2	1	26	1	0	17	2	3	9	#NULL!	#NULL!	2	90	105	16	15	0	0	0	2	1	1	2
2896	411	2	1	67	2	1	22	2	1	9	#NULL!	#NULL!	2	80	157	18	15	0	0	0	5	1	9	9
2897	412	2	1	21	1	0	5	2	3	10	1	1	2	100	108	22	15	0	0	0	8	1	9	9
2898	413	2	1	29	1	0	5	2	1	9	#NULL!	#NULL!	2	69	141	16	15	0	0	0	2	1	4	4
2899	414	2	1	30	1	0	10	2	1	9	#NULL!	#NULL!	2	89	121	20	15	0	0	0	8	1	4	4
2902	417	2	1	60	1	0	10	2	1	10	#NULL!	#NULL!	2	55	107	18	15	0	0	0	3	1	1	1
2903	418	2	1	37	1	0	30	2	1	10	#NULL!	#NULL!	2	79	169	18	15	0	0	0	8	1	4	4
2907	423	2	1	31	1	0	26	2	6	9	1	1	2	81	145	18	15	0	0	0	2	1	4	4
2908	424	2	1	69	2	1	29	2	1	9	1	1	2	77	140	16	15	0	0	0	3	1	4	4
2909	425	2	1	61	1	1	30	2	1	9	1	1	2	94	138	19	15	0	0	0	8	1	9	9
2918	438	2	1	34	1	0	30	2	3	10	#NULL!	#NULL!	2	78	122	20	15	0	0	0	2	1	9	9
2920	441	2	2	58	1	0	10	2	1	9	1	1	2	87	134	19	15	0	0	0	6	1	9	9
2921	444	2	1	11	1	3	1	1	1	10	#NULL!	#NULL!	2	123	132	22	14	0	0	0	6	1	9	9
2922	446	2	1	15	1	3	40	2	6	9	#NULL!	#NULL!	2	98	128	18	15	0	0	0	5	1	9	9
2925	450	2	1	21	1	0	5	2	3	9	#NULL!	#NULL!	2	89	97	18	15	0	0	0	14	1	8	8
2930	455	2	1	30	1	0	30	2	1	9	#NULL!	#NULL!	2	94	134	18	15	0	0	0	4	1	4	4
2932	458	2	1	36	1	0	39	2	3	10	#NULL!	#NULL!	2	82	142	22	15	0	0	0	2	1	4	12
2933	459	2	1	58	1	0	17	2	1	10	#NULL!	#NULL!	2	85	204	19	15	0	0	0	3	1	4	4
2934	462	2	1	17	1	3	1	1	#NULL!	9	#NULL!	#NULL!	2	83	114	18	15	0	0	0	4	1	4	4
2945	477	2	1	31	1	0	5	2	3	10	#NULL!	#NULL!	2	86	112	17	15	0	0	0	3	1	4	4
2950	482	2	1	27	1	0	5	2	3	10	1	1	2	82	115	18	15	0	0	0	4	1	21	21
2961	501	2	2	61	1	1	#NULL!	#NULL!	1	9	#NULL!	#NULL!	2	90	105	18	15	0	0	0	4	1	4	12
2965	505	2	1	23	1	0	30	2	5	10	#NULL!	#NULL!	2	103	91	17	15	1	4	0	12	1	5	5
2968	508	2	1	14	1	3	40	2	1	9	#NULL!	#NULL!	2	85	110	18	15	0	0	0	3	1	4	4
2969	509	2	1	39	1	0	30	2	1	9	#NULL!	#NULL!	2	91	140	18	15	0	0	0	4	1	1	1
2977	517	2	1	15	1	3	29	2	6	9	#NULL!	#NULL!	2	71	119	22	15	0	0	0	2	1	4	12
2978	518	2	2	33	1	0	1	1	1	10	#NULL!	#NULL!	2	75	110	18	15	0	0	0	4	1	4	4
2980	520	2	1	23	1	0	30	2	3	9	#NULL!	#NULL!	2	78	135	19	15	0	0	0	3	1	5	5
2981	521	2	1	55	1	0	2	2	3	10	#NULL!	#NULL!	2	96	189	18	15	0	0	0	5	1	17	17
2982	522	2	2	40	1	0	5	2	1	9	#NULL!	#NULL!	2	90	146	18	15	0	0	0	5	1	4	4
2983	523	2	1	21	1	0	17	2	3	10	1	1	2	78	138	18	15	0	0	0	30	1	14	17
2985	527	2	1	23	1	0	30	2	1	9	#NULL!	#NULL!	2	93	118	18	15	0	0	0	6	1	4	5
2990	532	2	2	50	1	0	45	2	1	9	1	1	2	95	153	20	15	0	0	0	7	1	9	9
2991	533	2	1	25	1	0	5	2	1	9	#NULL!	#NULL!	2	78	114	18	15	0	0	0	31	1	4	8
2998	543	2	1	29	1	0	5	2	1	10	#NULL!	#NULL!	2	89	120	18	15	0	0	0	6	1	9	13
3002	552	2	1	24	1	0	30	2	5	9	#NULL!	#NULL!	2	68	128	18	15	0	0	0	2	1	4	4
3003	553	2	2	2	1	3	10	2	1	9	#NULL!	#NULL!	2	130	#NULL!	30	15	0	0	0	2	1	4	5
3004	554	2	2	67	2	1	1	1	1	9	#NULL!	#NULL!	2	63	129	15	15	0	0	0	2	1	4	4
3007	557	2	1	46	1	0	30	2	9	10	1	1	2	78	125	24	15	0	0	0	5	1	8	8
3010	562	2	1	37	1	0	17	2	3	10	#NULL!	#NULL!	2	84	104	18	15	0	0	0	10	1	4	4
3013	565	2	1	49	1	0	30	2	6	9	1	1	2	65	148	18	15	0	0	0	5	1	4	8
3015	567	2	1	39	1	0	30	2	3	10	#NULL!	#NULL!	2	74	145	24	15	0	0	0	17	1	25	29
3016	568	2	1	29	1	0	30	2	3	9	#NULL!	#NULL!	2	#NULL!	92	22	15	1	14	8	31	1	#NULL!	17
3017	569	2	1	36	1	0	5	2	1	9	1	1	2	94	123	24	15	0	0	0	33	1	4	8
3018	570	2	1	9	1	3	29	2	1	9	#NULL!	#NULL!	2	92	109	18	15	0	0	0	2	1	1	1
3019	571	2	1	7	1	3	100	2	1	9	#NULL!	#NULL!	2	128	#NULL!	20	15	0	0	0	2	1	1	2
3021	575	2	1	10	1	3	10	2	1	9	#NULL!	#NULL!	2	90	119	18	15	0	0	0	3	1	1	2
3022	576	2	1	38	1	0	2	2	3	10	#NULL!	#NULL!	2	120	130	23	15	0	0	0	14	1	8	12
3025	580	2	1	26	1	0	30	2	1	9	#NULL!	#NULL!	2	78	131	17	15	0	0	0	2	1	4	4
3026	581	2	1	27	1	0	5	2	3	10	#NULL!	#NULL!	2	77	120	19	15	0	0	0	3	1	1	1
3028	583	2	1	28	1	0	2	2	1	9	#NULL!	#NULL!	2	100	119	18	15	0	0	0	2	1	4	4
3030	585	2	2	39	1	0	40	2	6	9	#NULL!	#NULL!	2	102	124	18	15	0	0	0	2	1	4	4
3031	586	2	2	3	1	3	1	1	5	9	1	1	2	78	116	20	15	0	0	0	4	1	10	10
3032	587	2	1	37	1	0	5	2	1	9	#NULL!	#NULL!	2	121	152	18	15	0	0	0	2	1	9	9
3035	591	2	1	28	1	0	30	2	3	9	#NULL!	#NULL!	2	87	113	16	15	0	0	0	6	1	16	16
3044	602	2	1	57	1	0	2	2	3	10	#NULL!	#NULL!	2	82	124	18	15	0	0	0	9	1	4	4
3049	617	2	1	21	1	0	30	2	3	10	1	1	2	70	130	18	15	0	0	0	6	1	20	24
3051	619	2	1	36	1	0	31	2	1	10	#NULL!	#NULL!	2	94	137	20	15	0	0	0	2	1	5	6
3052	620	2	1	23	1	0	30	2	3	9	#NULL!	#NULL!	2	77	119	18	15	0	0	0	2	1	9	9
3053	621	2	1	38	1	0	5	2	3	10	#NULL!	#NULL!	2	56	136	19	15	0	0	0	2	1	1	2
3054	622	2	1	42	1	0	5	2	5	9	#NULL!	#NULL!	2	72	137	22	15	0	0	0	3	1	14	14
3058	626	2	1	51	1	0	22	2	1	9	#NULL!	#NULL!	2	96	158	19	15	0	0	0	2	1	9	9
3059	627	2	1	2	1	3	2	2	1	9	#NULL!	#NULL!	2	95	#NULL!	25	15	0	0	0	2	1	4	8
3060	628	2	1	1	1	3	40	2	1	9	#NULL!	#NULL!	2	137	125	21	10	1	2	1	3	1	1	1
3062	631	2	1	49	1	0	5	2	3	9	#NULL!	#NULL!	2	#NULL!	133	18	15	0	0	0	2	1	1	1
3066	636	2	1	16	1	3	29	2	1	10	#NULL!	#NULL!	2	88	130	20	15	0	0	0	2	1	2	2
3074	646	2	1	25	1	0	30	2	3	10	#NULL!	#NULL!	2	80	101	18	15	0	0	0	3	1	10	10
3075	647	2	1	25	1	0	30	2	3	9	1	1	2	78	132	20	15	0	0	0	6	1	9	9
3079	651	2	2	2	1	3	22	2	1	10	#NULL!	#NULL!	2	138	#NULL!	24	15	0	0	0	19	1	9	9
3081	654	2	1	32	1	0	17	2	1	9	#NULL!	#NULL!	2	75	118	18	15	0	0	0	6	1	4	8
3084	658	2	1	53	1	0	39	2	1	9	#NULL!	#NULL!	2	79	160	18	15	0	0	0	5	1	2	2
3087	662	2	1	67	2	1	1	1	1	9	#NULL!	#NULL!	2	98	134	19	15	0	0	0	3	1	4	9
3088	663	2	2	43	1	0	1	1	1	9	#NULL!	#NULL!	2	67	112	16	15	0	0	0	3	1	4	4
3094	669	2	1	64	1	1	17	2	6	9	#NULL!	#NULL!	2	87	120	18	15	0	0	0	3	1	10	10
3095	671	2	1	30	1	0	2	2	3	10	#NULL!	#NULL!	2	94	119	18	15	0	0	0	7	1	14	14
3098	674	2	1	1	1	3	45	2	1	9	#NULL!	#NULL!	2	132	#NULL!	25	#NULL!	0	0	0	2	1	4	4
3106	684	2	1	18	1	0	29	2	#NULL!	9	#NULL!	#NULL!	2	106	100	19	15	0	0	0	3	1	9	9
3107	686	2	1	19	1	0	17	2	6	9	#NULL!	#NULL!	2	84	112	18	15	0	0	0	3	1	4	4
3109	688	2	1	30	1	0	5	2	3	9	#NULL!	#NULL!	2	80	132	18	15	0	0	0	3	1	4	4
3110	689	2	1	45	1	0	30	2	1	10	#NULL!	#NULL!	2	98	65	22	15	1	5	0	12	1	14	17
3112	691	2	2	29	1	0	29	2	1	9	#NULL!	#NULL!	2	78	120	20	15	0	0	0	3	1	4	8
3114	693	2	1	53	1	0	30	2	3	10	#NULL!	#NULL!	2	86	120	16	15	0	0	0	3	1	10	14
3115	694	2	1	44	1	0	30	2	3	10	#NULL!	#NULL!	2	64	111	18	15	0	0	0	3	1	1	1
3116	695	2	1	50	1	0	40	2	6	9	#NULL!	#NULL!	2	88	130	19	15	0	0	0	5	1	4	4
3118	697	2	1	21	1	0	30	2	4	10	#NULL!	#NULL!	2	76	130	18	15	0	0	0	5	1	5	9
3120	700	2	1	36	1	0	30	2	3	9	1	1	2	88	147	20	15	0	0	0	18	1	9	9
3122	702	2	1	21	1	0	30	2	6	9	#NULL!	#NULL!	2	63	113	19	15	0	0	0	3	1	4	12
3123	704	2	2	37	1	0	30	2	3	9	#NULL!	#NULL!	2	92	136	16	15	0	0	0	2	1	9	9
3124	705	2	1	9	1	3	1	1	6	9	#NULL!	#NULL!	2	77	#NULL!	19	15	0	0	0	2	1	4	4
3126	707	2	1	28	1	0	5	2	3	10	1	1	2	78	126	19	15	0	0	0	24	1	10	17
3127	708	2	2	43	1	0	40	2	1	9	1	1	2	73	133	24	15	0	0	0	2	1	9	9
3132	714	2	1	16	1	3	22	2	1	9	#NULL!	#NULL!	2	67	144	16	15	0	0	0	3	1	4	8
3133	715	2	1	27	1	0	5	2	3	9	#NULL!	#NULL!	2	74	107	#NULL!	15	0	0	0	4	1	4	8
3134	716	2	1	42	1	0	5	2	9	9	#NULL!	#NULL!	2	92	155	16	15	0	0	0	5	1	4	4
3135	717	2	2	39	1	0	100	2	1	9	#NULL!	#NULL!	2	100	130	18	15	0	0	0	11	1	4	8
3140	724	2	1	33	1	0	30	2	1	9	1	1	2	76	118	18	15	0	0	0	9	1	4	12
3141	725	2	1	53	1	0	10	2	3	9	#NULL!	#NULL!	2	87	206	17	15	0	0	0	7	1	4	4
3142	726	2	1	13	1	3	43	2	6	9	#NULL!	#NULL!	2	89	#NULL!	20	15	0	0	0	2	1	4	4
3150	736	2	1	7	1	3	5	2	1	10	#NULL!	#NULL!	2	108	102	22	15	0	0	0	2	1	9	9
3154	740	2	1	4	1	3	1	1	6	9	#NULL!	#NULL!	2	128	#NULL!	24	15	0	0	0	4	1	9	13
3156	743	2	1	6	1	3	1	1	1	9	#NULL!	#NULL!	2	120	#NULL!	18	15	0	0	0	2	1	4	4
3157	744	2	1	39	1	0	17	2	1	10	1	1	2	85	146	18	15	0	0	0	15	1	9	9
3159	746	2	2	64	1	1	10	2	1	9	#NULL!	#NULL!	2	89	134	18	15	0	0	0	6	1	9	9
3160	749	2	2	49	1	0	40	2	1	9	#NULL!	#NULL!	2	59	137	18	15	0	0	0	2	1	9	17
3161	750	2	1	40	1	0	5	2	3	9	#NULL!	#NULL!	2	77	123	20	15	0	0	0	2	1	9	9
3162	751	2	1	14	1	3	29	2	1	10	#NULL!	#NULL!	2	113	130	20	15	0	0	0	4	1	4	12
3166	757	2	2	4	1	3	22	2	1	9	#NULL!	#NULL!	2	99	#NULL!	20	15	0	0	0	2	1	4	4
3171	764	2	1	22	1	0	2	2	3	9	#NULL!	#NULL!	2	65	101	18	15	0	0	0	2	1	9	9
3172	765	2	1	40	1	0	17	2	3	10	1	1	2	72	135	23	15	0	0	0	3	1	4	5
3178	774	2	1	53	1	0	30	2	1	9	#NULL!	#NULL!	2	70	66	22	15	0	0	0	11	1	1	1
3182	779	2	1	26	1	0	30	2	3	10	1	1	2	66	135	20	15	0	0	0	2	1	1	1
3183	780	2	2	26	1	0	14	2	6	10	1	1	2	74	138	18	15	0	0	0	5	1	4	4
3190	788	2	2	17	1	3	39	2	1	10	1	1	2	87	115	18	15	0	0	0	9	1	8	12
3191	789	2	1	22	1	0	2	2	1	9	#NULL!	#NULL!	2	92	136	17	15	0	0	0	5	1	4	6
3194	792	2	1	13	1	3	1	1	6	9	#NULL!	#NULL!	2	93	142	18	#NULL!	0	0	0	5	1	4	5
3196	796	2	1	32	1	0	10	2	6	9	#NULL!	#NULL!	2	84	134	18	15	0	0	0	3	1	9	22
3197	797	2	2	52	1	0	38	2	6	9	#NULL!	#NULL!	2	77	149	16	15	0	0	0	2	1	4	4
3200	802	2	1	49	1	0	30	2	3	10	1	1	2	58	#NULL!	25	3	0	0	1	1	2	29	34
3202	804	2	1	5	1	3	40	2	1	9	#NULL!	#NULL!	2	128	85	23	15	0	0	0	3	1	1	1
3203	805	2	2	60	1	0	29	2	1	9	#NULL!	#NULL!	2	78	160	18	15	0	0	0	11	1	4	4
3205	807	2	1	80	2	1	#NULL!	#NULL!	1	9	1	1	2	100	140	20	15	0	0	0	9	1	10	10
3213	816	2	1	45	1	0	30	2	1	9	#NULL!	#NULL!	2	98	144	18	15	0	0	0	2	1	9	9
3215	819	2	1	37	1	0	5	2	3	10	#NULL!	#NULL!	2	78	118	20	15	0	0	0	6	1	4	4
3216	821	2	1	54	1	0	1	1	1	9	#NULL!	#NULL!	2	78	120	20	15	0	0	0	4	1	4	4
3219	826	2	1	44	1	0	30	2	3	10	1	1	2	80	164	20	15	0	0	0	15	1	5	9
3220	827	2	1	5	1	3	40	2	1	9	#NULL!	#NULL!	2	95	#NULL!	22	15	0	0	0	2	1	9	17
3221	828	2	1	29	1	0	5	2	3	10	1	1	2	80	126	18	15	0	0	0	2	1	3	3
3231	842	2	2	30	1	0	32	2	2	9	#NULL!	#NULL!	2	68	103	18	15	0	0	0	2	1	4	4
3235	847	2	1	16	1	3	1	1	1	9	#NULL!	#NULL!	2	78	123	#NULL!	15	0	0	0	2	1	4	5
3236	848	2	1	54	1	0	5	2	2	10	1	1	2	65	120	18	12	0	0	0	6	1	26	35
3238	850	2	1	22	1	0	1	1	3	9	#NULL!	#NULL!	2	80	130	16	15	0	0	0	3	1	9	9
3239	851	2	1	36	1	0	17	2	3	9	#NULL!	#NULL!	2	81	118	18	15	0	0	0	2	1	4	4
3240	852	2	1	6	1	3	100	2	1	9	#NULL!	#NULL!	2	89	113	21	15	0	0	0	3	1	9	9
3242	855	2	1	29	1	0	10	2	3	10	1	1	2	89	135	26	15	1	2	0	11	1	12	12
3244	857	2	1	25	1	0	10	2	1	9	1	1	2	89	117	19	15	0	0	0	9	1	4	5
3248	862	2	2	62	1	1	1	1	1	9	#NULL!	#NULL!	2	90	102	18	15	0	0	0	6	1	4	8
3250	865	2	2	9	1	3	39	2	1	9	1	1	2	116	117	20	15	0	0	0	4	1	9	13
3252	867	2	2	23	1	0	12	2	1	10	1	1	2	87	117	18	15	0	0	0	4	1	8	12
3263	880	2	1	19	1	0	1	1	6	10	#NULL!	#NULL!	2	80	147	19	15	0	0	0	2	1	1	2
3265	882	2	1	25	1	0	5	2	3	10	#NULL!	#NULL!	2	76	140	22	15	0	0	0	6	1	4	8
3268	885	2	1	61	1	1	36	2	1	9	#NULL!	#NULL!	2	60	192	22	15	0	0	0	2	1	4	4
3269	886	2	2	58	1	0	1	1	1	9	#NULL!	#NULL!	2	85	119	18	15	0	0	0	3	1	4	8
3270	887	2	2	93	2	1	22	2	1	9	#NULL!	#NULL!	2	69	200	17	15	0	0	0	3	1	4	4
3271	888	2	1	14	1	3	30	2	1	9	#NULL!	#NULL!	2	94	132	19	#NULL!	0	0	0	2	1	9	27
3278	895	2	1	26	1	0	30	2	1	9	#NULL!	#NULL!	2	77	148	17	15	0	0	0	2	1	1	1
3279	896	2	1	23	1	0	1	1	6	9	1	1	2	89	143	17	15	0	0	0	4	1	4	8
3280	897	2	1	41	1	0	5	2	#NULL!	9	#NULL!	#NULL!	2	90	148	18	15	0	0	0	3	1	4	9
3282	900	2	2	44	1	0	1	1	1	10	1	1	2	78	125	20	15	0	0	0	2	1	3	3
3284	902	2	2	66	2	1	10	2	1	9	3	2	2	79	148	19	15	0	0	0	8	1	9	9
3287	905	2	1	54	1	0	1	1	1	10	#NULL!	#NULL!	2	118	126	26	15	1	6	3	5	1	13	22
3293	916	2	1	23	1	0	30	2	3	10	3	2	2	76	138	19	15	0	0	0	5	1	4	4
3295	918	2	1	59	1	0	10	2	1	9	1	1	2	74	149	20	15	0	0	0	15	1	9	9
3297	921	2	1	9	1	3	1	1	6	9	1	1	2	88	#NULL!	20	15	0	0	0	5	1	1	1
3298	924	2	1	21	1	0	1	1	1	9	#NULL!	#NULL!	2	80	128	16	15	0	0	0	6	1	9	9
3301	928	2	2	63	1	1	31	2	1	9	#NULL!	#NULL!	2	78	156	20	15	0	0	0	3	1	16	16
3306	933	2	2	16	1	3	1	1	1	9	#NULL!	#NULL!	2	100	137	18	15	0	0	0	3	1	4	8
3310	939	2	2	71	2	1	1	1	1	9	#NULL!	#NULL!	2	78	176	20	15	0	0	0	12	1	4	4
3320	950	2	1	4	1	3	29	2	1	9	#NULL!	#NULL!	2	89	#NULL!	21	15	0	0	0	2	1	4	4
3322	952	2	1	37	1	0	17	2	1	9	1	1	2	66	136	16	15	0	0	0	9	1	9	22
3323	953	2	1	38	1	0	30	2	3	10	1	1	2	90	110	22	15	0	0	0	2	1	9	17
3324	954	2	2	6	1	3	2	2	1	9	#NULL!	#NULL!	2	113	#NULL!	28	15	0	0	0	2	1	4	4
3325	955	2	1	21	1	0	30	2	3	10	1	1	2	96	135	28	14	1	5	4	12	1	17	17
3327	960	2	2	41	1	0	5	2	1	9	#NULL!	#NULL!	2	78	130	20	15	0	0	0	6	1	4	8
3328	961	2	1	32	1	0	10	2	1	10	#NULL!	#NULL!	2	79	130	19	15	0	0	0	5	1	4	4
3329	963	2	1	16	1	3	29	2	5	9	1	1	2	71	123	22	13	0	0	0	3	1	4	4
3331	967	2	2	40	1	0	36	2	1	9	1	1	2	65	129	18	15	0	0	0	9	1	4	8
3332	968	2	2	13	1	3	17	2	1	9	#NULL!	#NULL!	2	84	121	19	15	0	0	0	3	1	4	4
3333	969	2	1	78	2	1	39	2	1	9	1	1	2	86	179	17	15	0	0	0	7	1	9	9
3335	971	2	1	54	1	0	30	2	1	9	3	2	2	102	95	19	15	0	0	0	3	1	9	22
3337	973	2	1	38	1	0	17	2	3	9	3	2	2	65	21	16	15	0	0	0	3	1	1	1
3338	974	2	1	42	1	0	10	2	3	10	1	1	2	85	139	18	15	0	0	0	3	1	9	9
3339	976	2	1	26	1	0	10	2	3	10	3	2	2	76	132	18	15	0	0	0	2	1	8	12
3341	979	2	1	44	1	0	30	2	3	10	1	1	2	67	123	17	15	0	0	0	5	1	9	18
3343	983	2	1	13	1	3	40	2	6	9	3	2	2	86	150	18	#NULL!	0	0	0	3	1	9	13
3346	987	2	1	59	1	0	1	1	1	9	3	2	2	80	135	18	15	0	0	0	4	1	4	4
3348	994	2	1	11	1	3	1	1	1	9	3	2	2	89	102	20	15	0	0	0	3	1	9	9
3350	998	2	1	10	1	3	30	2	1	9	3	2	2	85	#NULL!	18	15	0	0	0	6	1	9	9
3355	1006	2	1	27	1	0	30	2	3	10	1	1	2	88	113	16	15	0	0	0	2	1	4	4
3362	1015	2	1	25	1	0	10	2	6	9	1	1	2	95	159	20	15	0	0	0	4	1	4	4
3363	1016	2	1	7	1	3	1	1	1	9	#NULL!	#NULL!	2	101	#NULL!	20	15	0	0	0	4	1	4	4
3364	1017	2	1	24	1	0	2	2	3	10	#NULL!	#NULL!	2	79	117	18	15	0	0	0	3	1	8	8
3366	1019	2	1	14	1	3	1	1	1	9	3	2	2	107	117	20	15	0	0	0	8	1	9	9
3367	1022	2	1	83	2	1	1	1	1	9	#NULL!	#NULL!	2	81	139	18	15	1	2	0	10	1	9	9
3368	1023	2	2	63	1	1	1	1	1	9	#NULL!	#NULL!	2	78	170	16	15	0	0	0	12	1	4	5
3370	1025	2	1	32	1	0	30	2	3	9	3	2	2	102	127	18	15	0	0	0	2	1	1	2
3371	1027	2	1	25	1	0	30	2	4	10	3	2	2	88	168	22	15	0	0	0	2	1	9	9
3374	1030	2	1	42	1	0	5	2	#NULL!	9	#NULL!	#NULL!	2	80	130	18	15	0	0	0	2	1	9	9
3378	1034	2	1	39	1	0	40	2	3	10	#NULL!	#NULL!	2	86	135	18	15	0	0	0	2	1	4	8
3379	1035	2	1	22	1	0	30	2	3	9	#NULL!	#NULL!	2	102	108	22	15	0	0	0	12	1	5	12
3382	1038	2	1	27	1	0	30	2	6	10	#NULL!	#NULL!	2	66	121	20	15	0	0	0	2	1	4	4
3385	1042	2	1	46	1	0	30	2	3	9	1	1	2	88	155	18	15	0	0	0	5	1	9	9
3388	1046	2	1	9	1	3	1	1	6	9	3	2	2	110	#NULL!	20	15	0	0	0	2	1	4	4
3391	1049	2	1	32	1	0	30	2	3	10	1	1	2	78	115	18	15	0	0	0	7	1	4	12
3395	1053	2	1	52	1	0	100	2	6	9	3	2	2	101	147	18	15	0	0	0	2	1	4	4
3396	1055	2	1	24	1	0	14	2	6	9	1	1	2	80	122	17	15	0	0	0	3	1	4	4
3402	1062	2	2	7	1	3	1	1	1	10	3	2	2	145	#NULL!	21	15	0	0	0	4	1	16	20
3408	1071	2	1	80	2	1	22	2	1	9	3	2	2	84	133	24	15	0	0	0	8	1	9	9
3410	1073	2	2	5	1	3	1	1	1	9	3	2	2	120	#NULL!	21	15	0	0	0	2	1	9	17
3413	1076	2	1	27	1	0	30	2	1	10	3	2	2	78	123	18	15	0	0	0	8	1	4	4
3415	1078	2	1	42	1	0	1	1	1	9	1	1	2	96	112	18	15	0	0	0	13	1	9	18
3416	1080	2	1	36	1	0	2	2	1	10	3	2	2	88	138	18	15	0	0	0	7	1	4	4
3423	1092	2	1	58	1	0	30	2	1	10	3	2	2	#NULL!	159	25	15	0	0	0	7	1	4	8
3428	1102	2	2	71	2	1	29	2	1	9	3	2	2	90	134	17	15	0	0	0	3	1	4	4
3430	1105	2	1	37	1	0	5	2	3	10	1	1	2	89	142	18	15	0	0	0	2	1	14	14
3433	1110	2	1	32	1	0	5	2	6	10	3	2	2	95	116	18	15	0	0	0	6	1	16	34
3434	1111	2	1	13	1	3	39	2	1	9	3	2	2	111	118	20	#NULL!	0	0	0	4	1	4	4
3435	1112	2	1	39	1	0	1	1	1	9	3	2	2	100	162	18	15	0	0	0	4	1	9	13
3440	1117	2	2	17	1	3	100	2	6	9	1	1	2	85	128	20	15	0	0	0	3	1	4	4
3442	1119	2	1	35	1	0	10	2	1	9	3	2	2	100	131	18	15	0	0	0	2	1	4	4
3450	1130	2	1	27	1	0	2	2	6	9	3	2	2	102	102	19	15	0	0	0	7	1	9	9
3451	1131	2	1	47	1	0	45	2	1	9	3	2	2	87	142	19	15	0	0	0	5	1	9	13
3459	1142	2	1	6	1	3	22	2	1	9	3	2	2	98	#NULL!	24	15	0	0	0	2	1	4	8
3460	1143	2	1	5	1	3	1	1	6	9	3	2	2	98	#NULL!	15	15	0	0	0	2	1	1	2
3462	1145	2	1	32	1	0	10	2	1	9	3	2	2	86	119	19	15	0	0	0	2	1	4	4
3465	1148	2	2	27	1	0	30	2	1	10	3	2	2	59	83	19	12	0	0	0	12	1	22	22
3469	1152	2	1	105	2	1	1	1	1	9	3	2	2	96	135	20	15	0	0	0	4	1	9	9
3474	1158	2	1	43	1	0	30	2	1	9	1	1	2	79	165	24	15	0	0	0	6	1	9	9
3479	1165	2	2	34	1	0	39	2	1	9	3	2	2	78	127	15	15	0	0	0	4	1	9	17
3484	1172	2	2	71	2	1	1	1	1	9	3	2	2	89	128	18	15	0	0	0	11	1	4	4
3485	1173	2	2	100	2	1	1	1	1	9	3	2	2	70	190	18	15	0	0	0	11	1	9	9
3486	1174	2	1	40	1	0	17	2	1	9	3	2	2	66	135	19	15	0	0	0	2	1	1	3
3493	1182	2	1	53	1	0	17	2	3	10	1	1	2	67	195	20	15	0	0	0	22	1	10	10
3494	1184	2	1	25	1	0	30	2	3	9	1	1	2	100	119	18	15	0	0	0	4	1	10	11
3495	1185	2	1	1	1	3	1	1	1	9	3	2	2	117	#NULL!	30	15	0	0	0	4	1	9	9
3501	1193	2	1	28	1	0	30	2	1	9	3	2	2	94	137	18	15	0	0	0	3	1	1	1
3505	1199	2	1	13	1	3	1	1	1	9	3	2	2	70	110	18	#NULL!	0	0	0	2	1	1	1
3506	1200	2	1	26	1	0	2	2	3	10	3	2	2	72	134	19	15	1	10	0	25	1	13	17
3507	1201	2	2	30	1	0	5	2	1	9	3	2	2	68	113	20	15	0	0	0	2	1	4	5
3510	1205	2	2	85	2	1	31	2	1	9	1	1	2	78	145	20	15	0	0	0	12	1	9	9
3515	1210	2	2	65	2	1	1	1	1	9	3	2	2	70	142	18	15	0	0	0	7	1	4	4
3516	1211	2	1	8	1	3	29	2	1	9	3	2	2	104	#NULL!	21	15	0	0	0	7	1	9	9
3519	1215	2	1	48	1	0	31	2	3	10	1	1	2	65	132	18	15	0	0	0	2	1	4	4
3520	1216	2	1	8	1	3	31	2	1	9	3	2	2	116	#NULL!	26	14	0	0	0	2	1	1	1
3523	1220	2	1	6	1	3	1	1	1	9	3	2	2	102	#NULL!	20	15	0	0	0	10	1	1	1
3526	1223	2	1	41	1	0	2	2	3	9	3	2	2	88	119	18	15	0	0	0	4	1	20	29
3540	1239	2	1	7	1	3	30	2	1	9	3	2	2	99	#NULL!	26	15	0	0	0	2	1	4	8
3542	1243	2	1	29	1	0	30	2	1	9	3	2	2	99	142	20	15	0	0	0	11	1	4	8
3547	1248	2	1	34	1	0	12	2	1	9	1	1	2	110	132	20	15	1	1	0	4	1	9	9
3549	1250	2	1	58	1	0	36	2	1	9	3	2	2	81	187	18	15	0	0	0	10	1	9	9
3550	1253	2	2	26	1	0	1	1	1	9	3	2	2	80	144	19	15	0	0	0	2	1	4	4
3553	1256	2	1	43	1	0	5	2	6	10	1	1	2	88	149	23	15	0	0	0	8	1	9	13
3554	1257	2	2	40	1	0	13	2	1	9	1	1	2	84	132	18	15	0	0	0	4	1	4	8
3555	1258	2	1	43	1	0	29	2	3	10	1	1	2	78	154	18	15	0	0	0	12	1	4	4
3559	1263	2	1	46	1	0	30	2	3	9	3	2	2	103	142	24	15	0	0	0	7	1	9	9
3560	1264	2	1	5	1	3	1	1	1	9	3	2	2	118	#NULL!	20	15	0	0	0	2	1	4	4
3561	1265	2	2	2	1	3	1	1	1	9	3	2	2	164	#NULL!	38	15	0	0	0	2	1	1	1
3564	1268	2	2	7	1	3	2	2	1	10	3	2	2	122	#NULL!	25	15	0	0	0	5	1	9	9
3565	1269	2	2	19	1	0	29	2	1	9	3	2	2	99	107	19	15	0	0	0	4	1	9	9
3566	1270	2	1	1	1	3	1	1	1	9	3	2	2	154	#NULL!	32	15	0	0	0	15	1	9	9
3570	1279	2	2	24	1	0	5	2	1	9	3	2	2	84	123	18	15	0	0	0	2	1	9	9
3574	1283	2	1	32	1	0	27	2	3	10	1	1	2	110	143	22	15	0	0	0	5	1	10	14
3575	1285	2	1	7	1	3	1	1	1	9	3	2	2	112	#NULL!	19	15	0	0	0	2	1	4	12
3576	1287	2	1	40	1	0	17	2	3	10	1	1	2	55	168	19	15	0	0	0	5	1	25	29
3577	1288	2	1	28	1	0	5	2	1	9	3	2	2	95	104	16	15	0	0	0	3	1	9	18
3579	1290	2	1	11	1	3	45	2	6	10	3	2	2	80	#NULL!	18	15	0	0	0	5	1	5	5
3580	1291	2	1	43	1	0	5	2	1	10	3	2	2	68	114	17	15	0	0	0	7	1	4	4
3581	1292	2	1	59	1	0	30	2	3	10	1	1	2	73	180	24	15	0	0	0	10	1	21	29
3587	1300	2	1	36	1	0	10	2	1	9	3	2	2	86	144	19	15	0	0	0	3	1	4	8
3591	1305	2	1	14	1	3	1	1	6	9	3	2	2	112	134	23	15	0	0	0	4	1	4	4
3593	1307	2	1	32	1	0	1	1	#NULL!	10	3	2	2	111	137	19	15	0	0	0	4	1	4	4
3596	1310	2	2	35	1	0	1	1	1	9	3	2	2	78	139	20	15	0	0	0	10	1	4	8
3598	1312	2	1	41	1	0	5	2	3	9	3	2	2	70	137	18	15	0	0	0	4	1	4	4
3600	1315	2	1	5	1	3	14	2	6	9	1	1	2	108	#NULL!	20	15	0	0	0	2	1	9	18
3603	1318	2	1	57	1	0	30	2	3	9	3	2	2	74	98	19	15	0	0	0	6	1	9	9
3605	1320	2	1	25	1	0	2	2	6	10	1	1	2	70	116	18	15	0	0	0	4	1	9	13
3606	1323	2	1	31	1	0	10	2	6	9	3	2	2	91	140	18	15	0	0	0	2	1	9	13
3608	1325	2	1	38	1	0	43	2	6	9	3	2	2	80	125	18	15	0	0	0	3	1	4	5
3613	1332	2	2	6	1	3	40	2	6	9	3	2	2	114	#NULL!	20	15	0	0	0	2	1	4	4
3614	1333	2	1	8	1	3	17	2	1	9	3	2	2	115	#NULL!	25	15	0	0	0	3	1	4	8
3617	1337	2	1	56	1	0	30	2	3	10	1	1	2	72	154	18	15	0	0	0	8	1	5	9
3619	1339	2	2	7	1	3	45	2	1	9	3	2	2	121	#NULL!	18	15	0	0	0	3	1	4	4
3621	1342	2	2	76	2	1	1	1	1	9	1	1	2	88	130	20	15	0	0	0	5	1	9	9
3623	1344	2	1	83	2	1	1	1	1	9	1	1	2	118	134	18	15	0	0	0	22	1	9	9
3626	1347	2	2	72	2	1	29	2	1	9	3	2	2	78	119	18	15	0	0	0	3	1	4	8
3627	1348	2	1	25	1	0	31	2	1	9	1	1	2	80	130	18	15	0	0	0	4	1	4	5
3628	1349	2	1	6	1	3	2	2	1	9	3	2	2	128	#NULL!	28	15	0	0	0	3	1	5	5
3630	1351	2	1	30	1	0	5	2	3	10	1	1	2	88	149	23	15	0	0	0	14	1	14	14
3631	1352	2	1	18	1	0	17	2	6	9	3	2	2	98	141	18	15	0	0	0	4	1	1	1
3632	1353	2	1	7	1	3	1	1	1	9	3	2	2	88	95	17	15	0	0	0	3	1	4	8
3637	1359	2	2	96	2	1	1	1	1	9	3	2	2	81	138	16	15	0	0	0	5	1	9	9
3638	1360	2	1	5	1	3	10	2	1	9	3	2	2	135	#NULL!	25	15	0	0	0	3	1	4	5
3639	1361	2	1	38	1	0	31	2	1	10	1	1	2	115	99	18	15	0	0	0	23	1	8	12
3640	1362	2	1	36	1	0	30	2	3	10	3	2	2	61	137	18	15	0	0	0	11	1	4	8
3641	1363	2	1	26	1	0	2	2	3	9	3	2	2	88	133	19	15	0	0	0	3	1	10	10
3642	1365	2	2	80	2	1	1	1	1	9	3	2	2	64	141	19	15	0	0	0	6	1	9	9
3643	1366	2	1	48	1	0	10	2	3	10	1	1	2	82	130	19	15	0	0	0	4	1	8	8
3649	1372	2	2	5	1	3	1	1	1	9	3	2	2	118	#NULL!	28	15	0	0	0	2	1	4	8
3650	1373	2	1	21	1	0	30	2	3	9	3	2	2	74	124	17	15	0	0	0	3	1	4	4
3651	1374	2	1	41	1	0	5	2	3	10	1	1	2	69	122	17	15	0	0	0	2	1	4	4
3652	1375	2	2	60	1	0	1	1	1	9	3	2	2	70	134	22	15	0	0	0	7	1	4	4
3655	1378	2	2	43	1	0	39	2	1	9	3	2	2	103	156	22	15	0	0	0	3	1	4	4
3662	1387	2	1	39	1	0	40	2	3	9	1	1	2	76	117	20	15	0	0	0	2	1	9	9
3665	1390	2	2	26	1	0	5	2	1	9	3	2	2	103	122	18	15	0	0	0	5	1	4	4
3666	1391	2	1	12	1	3	10	2	6	9	3	2	2	124	#NULL!	20	15	0	0	0	16	1	4	8
3667	1392	2	1	34	1	0	30	2	3	10	1	1	2	73	153	20	15	0	0	0	8	1	36	41
3668	1393	2	1	34	1	0	5	2	3	9	3	2	2	78	140	18	15	0	0	0	3	1	9	9
3669	1394	2	1	23	1	0	30	2	1	9	3	2	2	86	124	18	15	0	0	0	2	1	4	4
3670	1395	2	1	39	1	0	39	2	3	9	3	2	2	81	98	18	15	0	0	0	3	1	4	8
3671	1396	2	1	46	1	0	17	2	3	9	3	2	2	80	170	18	15	0	0	0	7	1	4	8
3674	1401	2	1	23	1	0	29	2	2	9	1	1	2	84	114	19	15	0	0	0	6	1	9	13
3677	1404	2	1	79	2	1	29	2	1	9	3	2	2	61	119	18	15	0	0	0	5	1	4	4
3678	1405	2	1	38	1	0	40	2	5	9	1	1	2	78	132	18	15	0	0	0	4	1	9	13
3680	1408	2	1	24	1	0	30	2	3	10	1	1	2	62	119	20	15	0	0	0	11	1	19	19
3681	1410	2	1	4	1	3	1	1	1	10	3	2	#NULL!	#NULL!	#NULL!	#NULL!	#NULL!	0	0	0	12	1	4	4
3682	1411	2	1	22	1	0	30	2	3	10	3	2	2	96	150	25	15	0	0	0	3	1	9	18
3684	1413	2	1	36	1	0	1	1	2	9	1	1	2	65	117	21	15	0	0	0	2	1	4	4
3686	1415	2	2	12	1	3	1	1	1	9	3	2	2	88	#NULL!	18	15	0	0	0	2	1	9	9
3687	1416	2	1	32	1	0	5	2	3	9	1	1	2	75	164	23	15	0	0	0	3	1	17	17
3690	1419	2	2	67	2	1	1	1	1	9	3	2	2	83	149	18	15	0	0	0	4	1	1	1
3693	1423	2	1	8	1	3	1	1	1	9	1	1	2	86	130	18	15	0	0	0	7	1	9	9
3695	1425	2	1	27	1	0	30	2	3	9	3	2	2	74	104	18	15	0	0	0	2	1	4	4
3698	1429	2	1	55	1	0	5	2	3	10	1	1	2	78	120	#NULL!	15	0	0	0	7	1	17	17
3707	1440	2	1	6	1	3	22	2	1	9	3	2	2	124	#NULL!	22	15	0	0	0	2	1	4	8
3711	1448	2	1	28	1	0	30	2	3	10	1	1	2	71	140	18	15	0	0	0	9	1	5	5
3714	1451	2	1	23	1	0	30	2	3	9	3	2	2	70	164	19	15	0	0	0	5	1	4	8
3715	1452	2	2	3	1	3	1	1	1	9	3	2	2	122	#NULL!	25	15	0	0	0	2	1	4	4
3716	1453	2	1	41	1	0	1	1	1	9	1	1	2	78	136	18	15	0	0	0	3	1	4	4
3717	1455	2	1	54	1	0	5	2	3	10	3	2	2	82	158	20	15	0	0	0	4	1	16	16
3722	1463	2	1	38	1	0	5	2	3	9	1	1	2	110	118	18	15	0	0	0	4	1	4	4
3723	1465	2	1	55	1	0	17	2	3	10	3	2	2	73	107	19	15	0	0	0	7	1	4	4
3726	1469	2	1	44	1	0	17	2	1	10	3	2	2	74	151	17	15	0	0	0	6	1	4	4
3732	1476	2	1	22	1	0	30	2	3	10	3	2	2	75	130	18	14	0	0	0	7	1	9	9
3733	1477	2	2	37	1	0	1	1	1	9	3	2	2	98	147	20	15	0	0	0	2	1	4	4
3736	1480	2	2	28	1	0	18	2	1	10	1	1	2	87	121	18	15	0	0	0	8	1	8	12
3737	1481	2	2	79	2	1	40	2	1	9	1	1	2	79	132	18	15	0	0	0	3	1	9	9
3739	1483	2	2	18	1	0	1	1	1	9	3	2	2	108	133	18	15	0	0	0	5	1	4	4
3741	1485	2	2	72	2	1	31	2	1	9	3	2	2	99	162	20	15	0	0	0	7	1	9	9
3744	1488	2	1	30	1	0	30	2	3	10	3	2	2	84	137	22	15	0	0	0	7	1	9	13
3746	1491	2	1	37	1	0	2	2	6	10	3	2	2	58	70	18	15	0	0	0	5	1	#NULL!	3
3747	1492	2	1	38	1	0	30	2	3	10	3	2	2	89	143	18	15	0	0	0	4	1	13	13
3748	1493	2	1	48	1	0	5	2	3	10	3	2	2	98	120	16	15	0	0	0	10	1	9	9
3753	1501	2	1	28	1	0	5	2	1	9	3	2	2	87	144	18	15	0	0	0	6	1	4	4
3754	1502	2	1	36	1	0	22	2	1	9	1	1	2	110	178	18	15	0	0	0	2	1	9	9
3758	1506	2	2	6	1	3	39	2	1	9	3	2	2	116	130	24	15	0	0	0	2	1	4	4
3760	1508	2	2	88	2	1	40	2	1	9	3	2	2	65	125	19	#NULL!	0	0	0	9	1	9	9
3772	1524	2	2	11	1	3	43	2	6	9	1	1	2	101	108	20	15	0	0	0	3	1	9	9
3774	1526	2	1	26	1	0	10	2	1	9	3	2	2	61	152	18	15	0	0	0	2	1	9	13
3775	1527	2	1	15	1	3	45	2	1	9	1	1	2	72	136	17	15	0	0	0	5	1	4	4
3777	1529	2	1	28	1	0	30	2	3	10	3	2	2	80	140	18	15	0	0	0	6	1	13	17
3780	1533	2	2	70	2	1	29	2	1	9	3	2	2	94	142	20	15	0	0	0	2	1	1	1
3784	1537	2	1	8	1	3	10	2	6	9	3	2	2	92	#NULL!	21	15	0	0	0	2	1	9	18
3786	1539	2	2	68	2	1	17	2	1	9	1	1	2	84	192	18	15	1	3	0	14	1	9	9
3787	1540	2	2	14	1	3	100	2	1	9	3	2	2	95	118	18	15	0	0	0	2	1	9	9
3788	1541	2	1	26	1	0	17	2	1	9	1	1	2	101	124	18	15	0	0	0	7	1	10	11
3789	1542	2	1	25	1	0	30	2	3	10	1	1	2	62	118	18	15	0	0	0	6	1	16	16
3790	1544	2	1	19	1	0	1	1	1	10	3	2	2	136	136	18	15	0	0	0	9	1	9	9
3791	1545	2	1	47	1	0	5	2	1	9	3	2	2	70	130	18	15	0	0	0	2	1	4	8
3795	1551	2	1	53	1	0	5	2	3	10	3	2	2	88	137	19	15	0	0	0	9	1	20	24
3798	1556	2	1	45	1	0	5	2	3	10	1	1	2	92	133	16	15	0	0	0	6	1	9	9
3800	1559	2	1	45	1	0	30	2	1	9	3	2	2	75	173	18	15	0	0	0	2	1	4	4
3802	1561	2	1	30	1	0	30	2	3	10	1	1	2	91	140	21	15	0	0	0	2	1	2	3
3803	1562	2	2	70	2	1	29	2	1	9	3	2	2	116	116	20	15	0	0	0	7	1	9	9
3804	1563	2	1	30	1	0	2	2	3	10	1	1	2	91	140	21	15	0	0	0	2	1	2	3
3810	1574	2	1	28	1	0	22	2	1	9	3	2	2	88	147	19	15	0	0	0	3	1	4	8
3812	1576	2	1	25	1	0	#NULL!	#NULL!	5	9	1	1	2	89	110	20	15	0	0	0	2	1	2	2
3815	1581	2	1	32	1	0	2	2	1	9	3	2	2	78	110	16	15	0	0	0	9	1	9	9
3816	1582	2	1	21	1	0	2	2	3	9	1	1	2	#NULL!	155	20	15	0	0	0	6	1	5	9
3818	1591	2	1	55	1	0	30	2	3	10	3	2	2	103	130	19	15	0	0	0	11	1	4	5
3819	1596	2	1	55	1	0	30	2	1	9	3	2	2	82	190	18	15	0	0	0	3	1	4	8
3821	1599	2	1	24	1	0	29	2	1	9	3	2	2	89	167	18	15	0	0	0	2	1	1	1
3822	1600	2	2	1	1	3	#NULL!	#NULL!	1	9	3	2	2	134	#NULL!	33	15	0	0	0	3	1	9	9
3823	1602	2	1	8	1	3	1	1	1	9	3	2	2	86	#NULL!	22	15	0	0	0	2	1	9	9
3827	1607	2	1	25	1	0	30	2	3	10	3	2	2	84	160	19	15	0	0	0	12	1	9	17
3829	1609	2	1	41	1	0	30	2	1	10	3	2	2	60	118	18	15	0	0	0	6	1	5	5
3833	1619	2	2	41	1	0	42	2	1	9	3	2	2	75	137	19	15	0	0	0	2	1	9	9
3838	1627	2	2	6	1	3	30	2	6	9	1	1	2	100	#NULL!	20	#NULL!	0	0	0	2	1	4	8
3839	1628	2	2	77	2	1	36	2	1	9	1	1	2	78	139	17	15	0	0	0	6	1	9	9
3840	1629	2	1	29	1	0	30	2	3	9	1	1	2	85	156	18	15	0	0	0	6	1	4	8
3846	1638	2	2	9	1	3	1	1	1	9	3	2	2	112	140	20	14	0	0	0	4	1	4	8
3847	1640	2	1	5	1	3	1	1	1	9	3	2	2	78	114	20	15	0	0	0	2	1	4	8
3848	1641	2	1	36	1	0	5	2	3	10	1	1	2	68	140	22	15	0	0	0	2	1	4	4
3850	1643	2	1	13	1	3	22	2	2	9	3	2	2	89	99	20	15	0	0	0	6	1	9	9
3855	1652	2	1	27	1	0	17	2	3	10	3	2	2	94	138	18	15	0	0	0	5	1	4	8
3856	1657	2	1	21	1	0	27	2	1	9	3	2	2	78	140	17	15	0	0	0	4	1	9	18
3857	1658	2	1	32	1	0	38	2	1	9	3	2	2	78	125	18	15	0	0	0	3	1	1	1
3865	1672	2	2	6	1	3	1	1	1	9	3	2	2	99	#NULL!	21	15	0	0	0	2	1	4	4
3866	1673	2	1	75	2	1	1	1	6	9	1	1	2	60	172	21	15	0	0	0	6	1	13	13
3867	1674	2	1	49	1	0	2	2	3	10	3	2	2	80	197	18	15	0	0	0	5	1	12	12
3869	1676	2	1	53	1	0	29	2	1	9	3	2	2	79	173	18	15	0	0	0	4	1	9	9
3870	1677	2	1	4	1	3	1	1	1	9	3	2	2	132	138	22	15	0	0	0	4	1	1	1
3872	1679	2	1	34	1	0	30	2	3	10	3	2	2	120	170	18	15	0	0	0	3	1	9	9
3873	1680	2	2	64	1	1	17	2	1	9	3	2	2	97	139	18	15	0	0	0	3	1	4	4
3875	1683	2	2	16	1	3	29	2	1	9	3	2	2	99	128	17	15	0	0	0	2	1	4	4
3876	1685	2	1	51	1	0	30	2	3	9	3	2	2	89	135	19	15	0	0	0	4	1	1	3
3882	1696	2	2	72	2	1	1	1	1	9	3	2	2	83	169	18	15	0	0	0	12	1	1	1
3883	1698	2	1	46	1	0	5	2	3	9	1	1	2	78	116	18	15	0	0	0	12	1	5	6
3885	1700	2	1	25	1	0	30	2	6	9	3	2	2	70	148	18	15	0	0	0	2	1	9	9
3891	1708	2	1	21	1	0	1	1	6	9	3	2	2	71	134	20	15	0	0	0	3	1	4	4
3892	1710	2	1	29	1	0	5	2	3	9	1	1	2	86	133	20	15	0	0	0	5	1	4	8
3893	1711	2	1	46	1	0	10	2	6	10	3	2	2	89	156	19	15	0	0	0	5	1	14	17
3895	1715	2	1	41	1	0	17	2	3	10	1	1	2	71	142	18	15	0	0	0	5	1	13	17
3896	1716	2	1	20	1	0	30	2	5	9	3	2	2	83	99	17	15	0	0	0	2	1	4	4
3897	1717	2	1	47	1	0	17	2	3	9	3	2	2	85	129	16	15	0	0	0	3	1	4	12
3899	1719	2	1	25	1	0	30	2	3	10	1	1	2	73	128	25	15	0	0	0	6	1	13	14
3901	1721	2	2	16	1	3	1	1	1	9	3	2	2	93	140	18	15	0	0	0	3	1	4	8
3903	1723	2	1	55	1	0	17	2	3	10	1	1	2	85	134	19	12	1	16	13	19	1	4	4
3904	1727	2	1	5	1	3	1	1	1	9	3	2	2	110	126	16	15	0	0	0	2	1	9	18
3906	1730	2	2	10	1	3	1	1	1	9	3	2	2	85	130	22	15	0	0	0	5	1	9	13
3909	1734	2	1	63	1	1	29	2	1	9	3	2	2	80	148	18	15	0	0	0	13	1	9	9
3916	1744	2	1	1	1	3	26	2	1	9	3	2	2	132	#NULL!	23	#NULL!	0	0	0	6	1	1	1
3918	1746	2	1	43	1	0	17	2	3	9	3	2	2	82	133	19	15	0	0	0	2	1	9	9
3920	1749	2	1	22	1	0	17	2	3	9	3	2	2	73	148	19	15	0	0	0	3	1	4	8
3921	1750	2	1	23	1	0	2	2	3	10	3	2	2	93	129	21	15	0	0	0	4	1	25	29
3922	1752	2	2	6	1	3	22	2	1	10	3	2	2	118	#NULL!	21	15	0	0	0	4	1	9	9
3926	1756	2	2	5	1	3	1	1	1	9	3	2	2	73	#NULL!	20	15	0	0	0	3	1	1	1
3927	1757	2	2	51	1	0	11	2	6	9	3	2	2	89	135	18	15	0	0	0	6	1	4	4
3928	1758	2	1	36	1	0	25	2	3	10	3	2	2	83	149	18	15	0	0	0	16	1	4	4
3930	1760	2	2	76	2	1	1	1	1	9	3	2	2	78	167	18	15	0	0	0	2	1	4	4
3931	1763	2	1	40	1	0	5	2	3	10	1	1	2	63	117	18	15	0	0	0	6	1	9	18
3933	1765	2	1	3	1	3	1	1	1	9	3	2	2	111	#NULL!	26	15	0	0	0	2	1	4	4
3935	1767	2	1	26	1	0	30	2	3	10	1	1	2	68	124	18	15	0	0	0	3	1	13	13
3936	1768	2	1	44	1	0	30	2	3	10	3	2	2	65	142	18	15	0	0	0	8	1	4	12
3937	1769	2	1	31	1	0	5	2	3	9	1	1	2	78	100	18	15	0	0	0	3	1	4	4
3939	1771	2	1	37	1	0	5	2	3	10	3	2	2	51	133	19	15	0	0	0	2	1	4	4
3940	1772	2	1	41	1	0	30	2	3	10	3	2	2	83	#NULL!	18	15	0	0	0	5	1	9	13
3942	1774	2	1	1	1	3	1	1	1	9	3	2	2	116	#NULL!	25	15	0	0	0	9	1	9	9
3947	1779	2	2	63	1	1	1	1	1	9	3	2	2	94	134	18	15	0	0	0	9	1	4	4
3952	1787	2	2	51	1	0	1	1	1	9	3	2	2	89	115	18	15	0	0	0	9	1	1	1
3953	1789	2	1	5	1	3	43	2	6	9	3	2	2	99	#NULL!	19	15	0	0	0	2	1	4	4
3954	1791	2	1	10	1	3	1	1	1	9	3	2	2	88	#NULL!	18	15	0	0	0	3	1	4	4
3960	1799	2	1	65	2	1	45	2	1	9	3	2	2	68	152	18	15	0	0	0	4	1	4	4
3964	1803	2	2	53	1	0	1	1	1	9	1	1	2	89	168	19	15	0	0	0	16	1	4	4
3965	1804	2	2	31	1	0	1	1	1	9	3	2	2	68	134	18	15	0	0	0	3	1	4	4
3969	1810	2	1	85	2	1	19	2	1	9	3	2	2	72	131	17	15	0	0	0	4	1	4	4
3970	1811	2	1	15	1	3	1	1	6	9	1	1	2	96	111	18	15	0	0	0	3	1	9	9
3973	1814	2	1	69	2	1	36	2	1	9	1	1	2	36	169	21	13	0	0	0	4	1	4	8
3974	1815	2	1	22	1	0	30	2	3	10	3	2	2	109	139	19	15	0	0	0	3	1	2	2
3978	1821	2	2	67	2	1	31	2	1	9	3	2	2	69	151	18	15	0	0	0	2	1	4	8
3980	1823	2	2	49	1	0	1	1	1	9	1	1	2	97	214	18	15	0	0	0	5	1	9	13
3981	1824	2	1	28	1	0	5	2	3	9	3	2	2	80	100	17	15	0	0	0	16	1	4	4
3983	1827	2	1	36	1	0	100	2	1	9	3	2	2	83	123	18	15	0	0	0	3	1	9	9
3984	1828	2	1	13	1	3	43	2	1	9	3	2	2	61	126	18	15	0	0	0	2	1	4	4
3985	1829	2	1	35	1	0	17	2	3	10	3	2	2	60	127	18	15	0	0	0	18	1	4	4
3987	1832	2	2	79	2	1	31	2	1	9	1	1	2	87	170	18	15	0	0	0	5	1	9	9
3988	1833	2	1	40	1	0	30	2	5	9	3	2	2	77	123	17	15	0	0	0	3	1	4	5
3991	1836	2	1	4	1	3	1	1	1	9	3	2	2	138	#NULL!	24	15	0	0	0	3	1	5	6
3993	1838	2	1	35	1	0	26	2	3	10	1	1	2	65	130	18	15	0	0	0	10	1	13	17
3994	1839	2	1	2	1	3	1	1	1	9	3	2	2	109	#NULL!	23	15	0	0	0	2	1	1	1
4003	1851	2	1	71	2	1	1	1	1	9	3	2	2	72	135	18	15	0	0	0	6	1	4	4
4008	1856	2	1	68	2	1	1	1	1	9	3	2	2	61	160	18	15	0	0	0	8	1	4	4
4010	1860	2	1	7	1	3	1	1	6	9	3	2	2	93	127	18	15	0	0	0	2	1	13	22
4012	1863	2	2	16	1	3	1	1	6	9	3	2	2	117	107	19	15	0	0	0	5	1	9	9
4015	1867	2	1	37	1	0	100	2	1	9	3	2	2	82	156	18	15	0	0	0	4	1	4	4
4017	1869	2	1	3	1	3	1	1	1	9	3	2	2	137	111	22	15	0	0	0	3	1	5	5
4020	1872	2	1	25	1	0	5	2	3	9	#NULL!	#NULL!	2	47	110	18	15	0	0	0	10	1	25	29
4021	1873	2	1	27	1	0	2	2	3	10	3	2	2	85	80	18	12	1	7	5	11	1	25	29
4029	1882	2	1	66	2	1	39	2	1	9	3	2	2	75	149	18	15	0	0	0	13	1	9	9
4035	1889	2	1	32	1	0	30	2	1	10	3	2	2	73	128	22	15	0	0	0	2	1	5	5
4036	1890	2	1	23	1	0	1	1	1	9	3	2	2	78	132	18	15	0	0	0	2	1	1	1
4037	1891	2	1	32	1	0	5	2	3	9	1	1	2	65	178	22	15	0	0	0	4	1	29	29
4039	1893	2	2	75	2	1	1	1	1	9	1	1	2	88	143	18	15	0	0	0	11	1	9	9
4040	1894	2	2	58	1	0	36	2	1	9	1	1	2	98	140	18	15	0	0	0	6	1	4	8
4042	1897	2	2	47	1	0	45	2	1	9	3	2	2	90	135	18	15	0	0	0	9	1	4	12
4044	1901	2	1	61	1	1	45	2	1	9	3	2	2	86	90	18	15	0	0	0	2	1	9	9
4046	1905	2	1	36	1	0	5	2	3	10	3	2	2	66	123	18	15	0	0	0	6	1	9	9
4047	1906	2	1	24	1	0	30	2	1	10	3	2	2	74	111	15	15	0	0	0	2	1	4	8
4051	1910	2	1	91	2	1	1	1	1	9	3	2	2	70	150	18	15	0	0	0	5	1	1	2
4053	1912	2	1	41	1	0	26	2	6	9	3	2	2	54	112	18	15	0	0	0	3	1	4	4
4057	1917	2	2	33	1	0	5	2	1	9	3	2	2	78	132	18	15	0	0	0	4	1	9	18
4060	1921	2	1	45	1	0	17	2	6	9	1	1	2	78	165	20	15	0	0	0	3	1	9	9
4061	1925	2	2	26	1	0	5	2	1	9	3	2	2	72	96	18	15	0	0	0	6	1	4	8
4065	1929	2	2	10	1	3	1	1	1	9	3	2	2	110	130	26	15	0	0	0	5	1	4	8
4067	1931	2	1	13	1	3	10	2	1	9	3	2	2	97	131	19	15	0	0	0	2	1	4	8
4068	1936	2	1	23	1	0	30	2	1	9	3	2	2	85	170	18	15	0	0	0	5	1	4	4
4069	1937	2	1	29	1	0	2	2	3	10	3	2	2	81	139	18	15	0	0	0	2	1	4	4
4070	1939	2	1	51	1	0	2	2	3	10	1	1	2	62	127	20	15	0	0	0	2	1	4	8
4072	1941	2	1	41	1	0	30	2	1	10	3	2	2	86	133	18	15	0	0	0	4	1	8	12
4078	1949	2	1	40	1	0	2	2	3	9	3	2	2	65	140	18	15	0	0	0	3	1	1	1
4083	1956	2	1	52	1	0	41	2	6	10	3	2	2	95	105	18	15	0	0	0	8	1	9	13
4090	1963	2	1	11	1	3	1	1	1	9	1	1	2	118	112	22	15	0	0	0	5	1	4	8
4099	1972	2	1	38	1	0	5	2	3	9	1	1	2	76	119	25	15	1	2	0	9	1	12	12
4101	1974	2	1	26	1	0	17	2	1	9	3	2	2	93	138	18	15	0	0	0	4	1	9	9
4103	1977	2	2	60	1	0	39	2	1	9	3	2	2	98	154	17	15	0	0	0	4	1	1	1
4106	1981	2	1	26	1	0	17	2	2	9	3	2	2	116	125	20	15	0	0	0	11	1	9	9
4107	1982	2	1	32	1	0	10	2	3	9	1	1	2	95	145	19	15	0	0	0	5	1	8	12
4108	1983	2	1	26	1	0	30	2	1	9	3	2	2	74	123	18	15	0	0	0	2	1	4	4
4109	1984	2	1	15	1	3	1	1	1	9	3	2	2	99	116	18	15	0	0	0	3	1	17	17
4110	1985	2	1	1	1	3	1	1	1	9	3	2	2	122	#NULL!	24	15	0	0	0	2	1	2	3
4116	1993	2	1	33	1	0	30	2	1	9	3	2	2	88	#NULL!	18	15	0	0	0	2	1	4	4
4118	1997	2	1	22	1	0	30	2	3	10	1	1	2	94	124	20	15	0	0	0	2	1	1	1
4119	1998	2	1	30	1	0	5	2	1	10	3	2	2	82	142	19	15	0	0	0	4	1	18	18
4126	2008	2	1	29	1	0	5	2	3	10	1	1	2	78	131	19	15	0	0	0	7	1	19	27
4128	2010	2	1	9	1	3	20	2	2	9	3	2	2	111	111	19	15	0	0	0	4	1	9	9
4134	2017	2	1	7	1	3	1	1	1	9	3	2	2	86	#NULL!	17	15	0	0	0	3	1	9	18
4135	2018	2	1	7	1	3	1	1	1	9	3	2	2	95	#NULL!	19	15	0	0	0	2	1	9	9
4138	2021	2	1	37	1	0	10	2	6	9	1	1	2	69	135	18	15	0	0	0	2	1	4	4
4143	2027	2	1	36	1	0	1	1	1	9	3	2	2	77	116	19	15	0	0	0	4	1	4	8
4144	2028	2	2	1	1	3	1	1	1	9	3	2	2	122	#NULL!	23	15	0	0	0	3	1	4	8
4148	2036	2	2	33	1	0	18	2	1	9	3	2	2	90	95	18	15	1	3	0	5	1	4	8
4150	2040	2	2	65	2	1	39	2	1	9	1	1	2	100	117	18	15	0	0	0	6	1	9	9
4152	2042	2	1	29	1	0	30	2	1	9	3	2	2	86	137	17	15	0	0	0	3	1	4	4
4153	2043	2	1	53	1	0	17	2	1	9	3	2	2	86	121	17	15	0	0	0	2	1	9	9
4154	2044	2	1	52	1	0	39	2	3	9	3	2	2	75	133	17	15	0	0	0	3	1	4	4
4156	2046	2	1	77	2	1	10	2	1	9	1	1	2	79	118	17	15	0	0	0	5	1	9	9
4157	2047	2	1	44	1	0	30	2	3	10	3	2	2	105	146	18	15	0	0	0	16	1	4	12
4159	2050	2	2	59	1	0	1	1	1	10	3	2	2	81	176	16	15	0	0	0	6	1	4	8
4165	2056	2	1	33	1	0	34	2	1	9	3	2	2	99	117	18	15	0	0	0	4	1	1	1
4167	2058	2	2	32	1	0	18	2	1	10	1	1	2	88	105	19	15	0	0	0	13	1	25	34
4168	2059	2	1	47	1	0	5	2	6	10	3	2	2	96	135	19	15	0	0	0	2	1	4	4
4172	2065	2	1	47	1	0	5	2	1	10	3	2	2	69	122	18	15	0	0	0	2	1	5	6
4175	2070	2	2	25	1	0	17	2	1	9	3	2	2	87	86	18	15	0	0	0	2	1	9	9
4181	2076	2	1	34	1	0	5	2	3	10	3	2	2	102	136	19	15	0	0	0	21	1	22	27
4182	2078	2	1	38	1	0	30	2	3	9	1	1	2	100	112	16	15	0	0	0	7	1	13	17
4185	2082	2	2	3	1	3	1	1	1	9	3	2	2	132	#NULL!	24	15	0	0	0	3	1	16	16
4186	2084	2	1	60	1	0	30	2	3	10	3	2	2	102	138	20	15	0	0	0	9	1	12	12
4187	2087	2	1	25	1	0	30	2	3	9	3	2	2	80	120	16	15	0	0	0	3	1	9	9
4192	2092	2	1	5	1	3	1	1	1	9	3	2	2	78	#NULL!	22	15	0	0	0	5	1	13	22
4193	2093	2	2	76	2	1	1	1	1	9	3	2	2	69	129	18	15	0	0	0	3	1	4	4
4194	2094	2	2	36	1	0	1	1	6	9	3	2	2	67	145	19	15	0	0	0	4	1	4	12
4196	2096	2	1	17	1	3	1	1	1	10	1	1	2	81	124	22	14	1	3	0	5	1	5	6
4197	2098	2	1	44	1	0	17	2	1	9	3	2	2	85	123	18	15	0	0	0	4	1	1	1
4200	2103	2	2	24	1	0	12	2	1	9	3	2	2	99	109	18	15	0	0	0	2	1	4	4
4204	2109	2	1	29	1	0	17	2	1	10	3	2	2	86	113	19	15	0	0	0	3	1	9	22
4208	2113	2	1	30	1	0	17	2	3	10	3	2	2	89	138	19	15	0	0	0	5	1	13	17
4209	2115	2	2	35	1	0	1	1	1	9	3	2	2	70	104	17	15	0	0	0	4	1	4	4
4212	2119	2	1	21	1	0	17	2	1	9	3	2	2	145	132	18	15	0	0	0	3	1	1	1
4215	2122	2	1	33	1	0	5	2	6	9	1	1	2	87	126	18	15	0	0	0	5	1	17	21
4217	2124	2	2	64	1	1	17	2	1	9	3	2	2	83	178	18	15	0	0	0	4	1	4	8
4218	2125	2	1	50	1	0	1	1	9	9	3	2	2	114	135	16	15	0	0	0	3	1	4	4
4219	2126	2	1	12	1	3	1	1	1	9	3	2	2	90	92	17	15	0	0	0	2	1	4	4
4223	2131	2	1	48	1	0	5	2	3	10	3	2	2	73	112	19	15	0	0	0	7	1	14	27
4224	2132	2	1	36	1	0	31	2	6	9	3	2	2	84	148	18	15	0	0	0	4	1	9	13
4231	2143	2	1	35	1	0	30	2	1	9	3	2	2	129	126	21	15	0	0	0	4	1	13	13
4234	2146	2	1	6	1	3	1	1	1	9	3	2	2	101	#NULL!	21	15	0	0	0	2	1	4	4
4236	2148	2	1	17	1	3	22	2	1	9	3	2	2	80	124	18	15	0	0	0	3	1	1	1
4238	2150	2	1	29	1	0	17	2	1	10	1	1	2	90	141	16	15	0	0	0	9	1	22	22
4241	2153	2	1	4	1	3	1	1	1	9	3	2	2	95	#NULL!	18	15	0	0	0	2	1	4	4
4243	2155	2	2	77	2	1	1	1	1	9	1	1	2	79	144	19	#NULL!	0	0	0	2	1	9	18
4244	2156	2	1	35	1	0	5	2	6	9	1	1	2	85	140	19	15	0	0	0	5	1	4	4
4245	2157	2	1	28	1	0	30	2	9	10	3	2	2	97	132	18	15	0	0	0	2	1	4	8
4246	2158	2	1	27	1	0	30	2	6	10	1	1	2	110	156	18	15	0	0	0	4	1	9	9
4247	2159	2	1	19	1	0	1	1	6	9	3	2	2	78	152	19	15	0	0	0	2	1	4	4
4248	2161	2	1	5	1	3	1	1	1	10	3	2	2	112	128	22	10	1	4	3	6	1	17	21
4253	2166	2	1	29	1	0	17	2	3	10	1	1	2	88	150	18	15	0	0	0	7	1	11	11
4254	2167	2	1	38	1	0	30	2	3	10	3	2	2	82	123	20	15	0	0	0	9	1	6	6
4256	2169	2	1	34	1	0	30	2	6	9	3	2	2	80	147	17	15	0	0	0	6	1	4	4
4259	2172	2	1	32	1	0	30	2	3	10	3	2	2	89	133	18	15	0	0	0	7	1	4	8
4260	2173	2	1	38	1	0	5	2	5	10	3	2	2	72	135	18	15	0	0	0	2	1	4	8
4276	2189	2	2	21	1	0	1	1	1	9	3	2	2	96	128	18	15	0	0	0	2	1	4	4
4277	2191	2	1	59	1	0	2	2	2	9	3	2	2	67	143	17	15	0	0	0	3	1	9	9
4279	2193	2	2	75	2	1	29	2	1	9	1	1	2	89	131	18	15	0	0	0	7	1	9	9
4280	2194	2	1	48	1	0	5	2	3	10	3	2	2	86	119	18	15	0	0	0	2	1	9	9
4281	2195	2	1	31	1	0	30	2	1	10	3	2	2	65	157	20	15	1	2	0	6	1	29	29
4285	2199	2	1	27	1	0	30	2	3	10	3	2	2	101	109	18	15	0	0	0	4	1	9	13
4286	2200	2	1	28	1	0	#NULL!	#NULL!	1	10	3	2	2	84	151	19	15	0	0	0	4	1	5	6
4292	2206	2	1	43	1	0	17	2	1	9	1	1	2	100	127	18	15	0	0	0	3	1	4	12
4293	2209	2	2	10	1	3	39	2	1	9	3	2	2	122	#NULL!	20	15	0	0	0	2	1	4	5
4294	2211	2	2	86	2	1	1	1	1	9	3	2	2	98	120	19	15	0	0	0	5	1	4	4
4296	2213	2	2	81	2	1	100	2	1	9	3	2	2	94	139	18	15	0	0	0	8	1	9	9
4299	2221	2	2	65	2	1	23	2	1	9	1	1	2	92	170	18	15	0	0	0	2	1	5	5
4302	2226	2	2	37	1	0	17	2	1	9	1	1	2	88	163	17	15	0	0	0	3	1	4	4
4303	2227	2	2	48	1	0	32	2	1	9	3	2	2	84	127	16	15	0	0	0	4	1	4	4
4305	2229	2	2	61	1	1	29	2	1	9	3	2	2	100	149	16	15	0	0	0	3	1	9	18
4306	2230	2	1	40	1	0	30	2	1	9	3	2	2	92	141	20	15	0	0	0	3	1	4	12
4307	2232	2	1	6	1	3	1	1	1	9	3	2	2	102	#NULL!	20	15	0	0	0	2	1	2	2
4308	2235	2	2	92	2	1	1	1	1	9	3	2	2	86	170	18	15	0	0	0	4	1	4	4
4309	2236	2	1	30	1	0	30	2	3	10	3	2	2	90	184	32	15	0	0	0	2	1	6	6
4311	2238	2	1	21	1	0	17	2	3	9	3	2	2	57	129	17	15	0	0	0	2	1	1	1
4312	2239	2	1	49	1	0	10	2	3	10	3	2	2	82	163	18	15	0	0	0	11	1	13	17
4316	2244	2	1	22	1	0	30	2	3	9	1	1	2	77	150	16	15	0	0	0	4	1	5	5
4318	2246	2	1	12	1	3	1	1	1	9	1	1	2	70	110	20	15	0	0	0	3	1	1	1
4320	2248	2	1	11	1	3	1	1	1	9	3	2	2	142	#NULL!	28	15	0	0	0	3	1	4	4
4322	2251	2	2	29	1	0	38	2	6	10	3	2	2	97	120	18	15	0	0	0	4	1	13	17
4323	2252	2	1	23	1	0	29	2	1	9	1	1	2	80	150	18	15	0	0	0	4	1	9	9
4326	2255	2	1	29	1	0	2	2	3	9	3	2	2	83	129	19	15	0	0	0	3	1	17	17
4335	2267	2	1	27	1	0	5	2	3	9	3	2	2	76	137	19	15	0	0	0	7	1	4	8
4343	2280	2	1	84	2	1	1	1	1	9	3	2	2	98	127	21	15	0	0	0	2	1	4	4
4346	2284	2	1	90	2	1	1	1	1	9	3	2	2	96	145	18	15	0	0	0	8	1	9	9
4347	2286	2	1	40	1	0	5	2	4	9	3	2	2	102	143	18	15	0	0	0	4	1	4	5
4356	2297	2	2	81	2	1	1	1	1	9	3	2	2	69	159	18	15	0	0	0	2	1	4	4
4357	2298	2	1	39	1	0	22	2	1	9	3	2	2	64	120	18	15	0	0	0	4	1	4	4
4359	2300	2	1	24	1	0	17	2	1	9	3	2	2	84	117	18	15	0	0	0	3	1	4	8
4369	2312	2	1	13	1	3	39	2	6	9	3	2	2	65	120	18	15	0	0	0	2	1	9	18
4372	2315	2	2	32	1	0	1	1	1	9	3	2	2	78	118	16	15	0	0	0	8	1	4	8
4374	2318	2	1	26	1	0	5	2	1	9	3	2	2	78	119	18	15	0	0	0	3	1	4	8
4375	2319	2	1	26	1	0	30	2	1	10	3	2	2	78	104	17	15	0	0	0	3	1	4	4
4381	2327	2	2	81	2	1	40	2	1	9	3	2	2	89	169	21	15	0	0	0	7	1	9	9
4385	2332	2	1	15	1	3	10	2	6	9	3	2	2	70	145	16	15	0	0	0	2	1	1	1
4386	2333	2	1	86	2	1	40	2	1	9	3	2	2	76	145	26	15	0	0	0	4	1	16	16
4387	2334	2	1	57	1	0	17	2	3	10	1	1	2	78	112	18	15	1	27	27	26	2	12	12
4389	2337	2	1	30	1	0	5	2	3	9	1	1	2	112	126	18	15	0	0	0	3	1	9	9
4390	2338	2	1	25	1	0	30	2	3	10	3	2	2	140	147	24	15	0	0	0	2	1	1	1
4403	2354	2	1	45	1	0	30	2	9	10	1	1	2	75	179	19	15	0	0	0	8	1	4	4
4404	2355	2	1	21	1	0	17	2	1	10	1	1	2	113	155	28	8	1	3	2	6	1	1	2
4405	2356	2	1	58	1	0	30	2	1	9	3	2	2	98	98	18	15	0	0	0	3	1	9	9
4407	2358	2	1	12	1	3	30	2	1	9	3	2	2	114	#NULL!	26	15	0	0	0	2	1	4	4
4408	2359	2	2	70	2	1	1	1	1	9	3	2	2	78	143	19	15	0	0	0	2	1	9	13
4409	2360	2	2	76	2	1	40	2	1	9	3	2	2	65	120	18	15	0	0	0	4	1	9	9
4412	2363	2	2	61	1	1	31	2	1	9	3	2	2	86	150	18	15	0	0	0	6	1	4	4
4413	2364	2	2	20	1	0	#NULL!	#NULL!	1	10	1	1	2	116	156	18	15	0	0	0	2	1	4	12
4414	2365	2	1	18	1	0	39	2	1	9	3	2	2	87	165	18	15	0	0	0	2	1	4	4
4420	2372	2	2	65	2	1	5	2	6	9	3	2	2	92	178	17	15	0	0	0	9	1	9	9
4421	2373	2	1	54	1	0	17	2	6	10	3	2	2	75	160	18	15	0	0	0	4	1	29	34
4428	2386	2	1	33	1	0	30	2	1	9	3	2	2	87	121	18	15	0	0	0	3	1	4	4
4432	2390	2	2	62	1	1	45	2	1	9	3	2	2	88	179	18	15	0	0	0	4	1	10	10
4438	2399	2	1	45	1	0	10	2	1	9	3	2	2	18	127	18	15	0	0	0	3	1	9	9
4444	2409	2	2	42	1	0	39	2	1	9	3	2	2	78	145	18	15	0	0	0	4	1	9	9
4445	2410	2	1	10	1	3	1	1	1	9	3	2	2	130	#NULL!	25	#NULL!	0	0	0	2	1	4	4
4448	2417	2	1	43	1	0	5	2	3	10	3	2	2	86	124	20	15	0	0	0	9	1	4	4
4449	2418	2	1	3	1	3	1	1	1	9	3	2	2	125	#NULL!	23	15	0	0	0	3	1	1	1
4450	2420	2	1	52	1	0	1	1	1	9	3	2	2	94	156	19	15	0	0	0	3	1	20	20
4451	2421	2	1	38	1	0	30	2	3	9	3	2	2	87	135	17	15	0	0	0	2	1	9	9
4455	2425	2	1	58	1	0	36	2	3	9	3	2	2	84	141	22	15	0	0	0	4	1	24	29
4460	2430	2	1	45	1	0	2	2	1	9	3	2	2	78	140	18	15	0	0	0	5	1	16	41
4461	2431	2	1	31	1	0	5	2	3	9	1	1	2	98	113	18	15	0	0	0	5	1	16	16
4467	2439	2	1	78	2	1	1	1	1	9	3	2	2	124	133	18	14	0	0	0	3	1	4	5
4471	2443	2	1	44	1	0	10	2	1	9	3	2	2	78	125	17	15	0	0	0	6	1	4	4
4474	2446	2	1	23	1	0	29	2	1	9	3	2	2	78	110	17	15	0	0	0	2	1	4	12
4475	2448	2	1	27	1	0	1	1	#NULL!	10	3	2	2	69	118	18	15	0	0	0	8	1	13	17
4476	2451	2	2	6	1	3	39	2	1	9	1	1	2	128	#NULL!	28	15	0	0	0	3	1	9	9
4478	2454	2	1	37	1	0	2	2	6	10	3	2	2	80	116	19	15	0	0	0	3	1	4	4
4481	2458	2	1	48	1	0	10	2	3	10	3	2	2	89	135	19	15	0	0	0	2	1	8	8
4486	2467	2	1	2	1	3	40	2	1	9	3	2	2	124	#NULL!	22	15	0	0	0	5	1	9	9
4487	2468	2	2	2	1	3	40	2	1	9	3	2	2	114	#NULL!	25	15	0	0	0	3	1	1	1
4489	2470	2	1	22	1	0	30	2	3	9	3	2	2	66	144	17	15	0	0	0	2	1	1	1
4494	2477	2	1	59	1	0	30	2	1	9	3	2	2	94	164	18	15	0	0	0	4	1	9	9
4497	2481	2	1	39	1	0	30	2	1	9	3	2	2	60	140	16	15	0	0	0	2	1	4	4
4498	2482	2	1	44	1	0	5	2	1	10	3	2	2	78	140	18	15	0	0	0	8	1	4	4
4504	2488	2	2	6	1	3	26	2	1	10	3	2	2	68	121	53	8	1	5	0	10	1	25	30
4505	2490	2	2	86	2	1	1	1	1	9	3	2	2	86	147	21	15	0	0	0	2	1	4	8
4516	2508	2	1	23	1	0	17	2	3	10	3	2	2	78	130	20	15	0	0	0	3	1	9	13
4517	2510	2	1	29	1	0	32	2	1	9	3	2	2	90	148	17	15	0	0	0	2	1	1	1
4518	2511	2	2	79	2	1	31	2	1	9	1	1	2	72	175	16	15	0	0	0	7	1	9	9
4521	2515	2	1	38	1	0	30	2	6	9	3	2	2	78	147	17	15	0	0	0	7	1	5	5
4524	2518	2	1	73	2	1	39	2	1	9	3	2	2	62	157	17	15	0	0	0	3	1	1	1
4525	2519	2	1	8	1	3	1	1	1	9	3	2	2	84	#NULL!	24	15	0	0	0	2	1	4	4
4527	2521	2	1	44	1	0	1	1	9	9	3	2	2	108	162	18	15	0	0	0	6	1	4	4
4528	2522	2	2	56	1	0	29	2	1	9	3	2	2	77	149	19	15	0	0	0	10	1	4	4
4529	2523	2	1	36	1	0	2	2	3	10	3	2	2	89	156	19	15	0	0	0	5	1	5	5
4531	2525	2	2	6	1	3	1	1	1	9	3	2	2	96	99	24	15	0	0	0	3	1	16	16
4538	2541	2	1	23	1	0	2	2	1	10	3	2	2	122	60	22	15	1	4	0	3	2	12	12
4540	2543	2	1	33	1	0	36	2	1	9	3	2	2	75	150	18	15	0	0	0	2	1	4	4
4541	2544	2	1	20	1	0	30	2	5	10	3	2	2	76	143	18	15	0	0	0	4	1	9	9
4543	2546	2	1	32	1	0	30	2	3	9	3	2	2	79	114	18	15	0	0	0	3	1	4	4
4550	2556	2	2	33	1	0	27	2	1	9	3	2	2	120	144	18	15	0	0	0	2	1	4	4
4553	2561	2	1	41	1	0	30	2	3	10	1	1	2	75	141	17	15	0	0	0	2	1	9	14
4554	2562	2	2	77	2	1	39	2	1	9	3	2	2	67	234	18	15	0	0	0	8	1	9	18
4555	2563	2	1	51	1	0	5	2	1	9	3	2	2	87	187	17	15	0	0	0	2	1	4	4
4556	2564	2	1	37	1	0	30	2	3	9	3	2	2	67	125	19	15	0	0	0	3	1	4	4
4557	2565	2	2	78	2	1	1	1	1	9	1	1	2	78	146	18	15	0	0	0	20	1	9	9
4558	2566	2	1	52	1	0	10	2	1	9	1	1	2	73	150	17	15	0	0	0	35	1	4	4
4560	2568	2	1	30	1	0	5	2	3	10	3	2	2	92	143	20	14	0	0	0	2	1	1	2
4565	2578	2	1	24	1	0	30	2	5	10	1	1	1	88	128	16	6	1	5	5	9	1	4	4
4566	2579	2	1	37	1	0	10	2	1	10	3	2	2	86	131	19	15	0	0	0	5	1	20	21
4567	2580	2	1	26	1	0	10	2	3	10	3	2	2	77	168	16	8	1	13	13	23	1	34	35
4568	2581	2	1	34	1	0	5	2	6	9	3	2	2	90	145	17	15	0	0	0	3	1	4	4
4569	2582	2	1	15	1	3	1	1	6	9	3	2	2	128	142	18	15	0	0	0	3	1	9	9
4574	2588	2	1	53	1	0	17	2	3	10	3	2	2	78	128	16	15	0	0	0	5	1	13	17
4581	2598	2	2	64	1	1	100	2	1	9	1	1	2	76	159	19	15	0	0	0	5	1	9	13
4591	2611	2	1	30	1	0	30	2	3	10	3	2	2	76	118	20	15	0	0	0	4	1	13	17
4594	2614	2	1	52	1	0	5	2	2	9	3	2	2	117	147	17	15	0	0	0	7	1	4	4
4600	2623	2	1	33	1	0	10	2	3	10	3	2	2	92	74	18	15	0	0	0	4	1	4	4
4602	2625	2	1	25	1	0	17	2	3	9	3	2	2	66	135	18	15	0	0	0	2	1	4	4
4603	2626	2	2	60	1	0	10	2	1	9	3	2	2	106	209	25	15	0	0	0	15	1	9	9
4605	2628	2	1	34	1	0	30	2	3	10	3	2	2	63	140	20	13	1	2	0	9	1	17	17
4606	2629	2	1	46	1	0	10	2	1	10	3	2	2	78	120	18	15	0	0	0	18	1	4	8
4610	2637	2	1	50	1	0	17	2	1	10	1	1	2	86	129	18	14	0	0	0	6	1	18	27
4612	2641	2	2	67	2	1	39	2	1	9	1	1	2	86	146	18	15	0	0	0	4	1	9	9
4613	2643	2	1	34	1	0	30	2	3	10	1	1	2	81	124	19	15	0	0	0	23	1	13	17
4617	2650	2	1	59	1	0	10	2	3	10	1	1	2	75	113	18	15	0	0	0	19	1	9	9
4619	2653	2	2	60	1	0	10	2	1	9	1	1	2	83	187	22	15	0	0	0	10	1	9	9
4621	2658	2	2	35	1	0	100	2	1	9	3	2	2	61	114	17	15	0	0	0	2	1	4	4
4626	2666	2	1	44	1	0	30	2	5	10	3	2	2	65	150	17	15	0	0	0	5	1	9	22
4633	2675	2	1	40	1	0	5	2	1	10	1	1	2	84	122	18	15	0	0	0	17	1	9	10
4635	2678	2	2	29	1	0	32	2	1	9	3	2	2	92	112	19	15	0	0	0	10	1	4	8
4636	2679	2	1	41	1	0	5	2	3	10	1	1	2	69	124	20	15	0	0	0	4	1	16	17
4637	2680	2	2	96	2	1	1	1	1	9	3	2	2	94	138	17	15	0	0	0	11	1	9	9
4638	2681	2	1	23	1	0	30	2	1	9	3	2	2	73	125	18	15	0	0	0	8	1	18	18
4639	2682	2	2	80	2	1	1	1	6	9	3	2	2	85	134	18	15	0	0	0	13	1	4	4
4640	2683	2	1	44	1	0	17	2	1	10	3	2	2	102	163	18	15	0	0	0	3	1	9	9
4646	2692	2	1	22	1	0	2	2	3	10	3	2	2	96	151	18	15	0	0	0	4	1	1	3
4647	2693	2	1	20	1	0	2	2	3	10	3	2	2	71	132	19	15	0	0	0	2	1	1	2
4650	2696	2	1	42	1	0	30	2	1	9	3	2	2	118	125	20	15	0	0	0	5	1	4	4
4651	2697	2	1	13	1	3	1	1	6	9	1	1	2	96	146	18	15	0	0	0	2	1	4	4
4652	2698	2	1	32	1	0	17	2	3	10	3	2	2	91	108	16	15	0	0	0	4	1	16	20
4656	2704	2	1	41	1	0	30	2	1	9	3	2	2	73	134	18	15	0	0	0	3	1	9	9
4657	2706	2	1	68	2	1	29	2	1	9	3	2	2	88	105	17	15	0	0	0	3	1	4	4
4658	2707	2	1	34	1	0	5	2	1	10	3	2	2	84	136	17	15	0	0	0	2	1	4	4
4659	2708	2	2	5	1	3	1	1	1	9	3	2	2	112	#NULL!	#NULL!	15	0	0	0	2	1	1	1
4662	2713	2	1	25	1	0	30	2	1	10	3	2	2	77	133	18	15	0	0	0	2	1	8	9
4663	2714	2	1	2	1	3	1	1	1	10	1	1	2	110	#NULL!	25	15	0	0	0	32	1	4	4
4666	2719	2	1	28	1	0	39	2	6	9	1	1	2	87	140	18	15	0	0	0	2	1	4	8
4667	2720	2	1	22	1	0	1	1	1	10	3	2	2	157	#NULL!	40	15	0	0	0	2	1	4	4
4669	2722	2	1	38	1	0	30	2	6	9	3	2	2	78	138	18	15	0	0	0	2	1	5	5
4670	2724	2	2	36	1	0	10	2	1	9	3	2	2	66	127	18	15	0	0	0	4	1	4	4
4674	2728	2	2	86	2	1	1	1	#NULL!	9	3	2	2	94	123	18	15	0	0	0	3	1	4	4
4675	2730	2	1	34	1	0	5	2	1	9	3	2	2	79	130	18	15	0	0	0	4	1	1	1
4682	2740	2	1	2	1	3	22	2	1	9	3	2	2	136	#NULL!	34	15	0	0	0	2	1	1	1
4683	2741	2	1	34	1	0	17	2	3	10	1	1	2	98	156	18	15	0	0	0	6	1	9	17
4687	2748	2	2	37	1	0	1	1	1	9	3	2	2	78	145	20	15	0	0	0	19	1	4	12
4689	2752	2	1	35	1	0	30	2	3	10	3	2	2	78	145	24	15	0	0	0	4	1	13	13
4691	2754	2	2	51	1	0	1	1	1	9	3	2	2	78	133	16	15	0	0	0	2	1	16	16
4695	2760	2	1	31	1	0	1	1	1	9	3	2	#NULL!	#NULL!	#NULL!	#NULL!	#NULL!	0	0	0	7	1	4	4
4698	2765	2	1	63	1	1	30	2	1	9	3	2	2	86	179	20	15	0	0	0	2	1	4	8
4700	2769	2	1	54	1	0	2	2	6	9	3	2	2	90	125	18	15	0	0	0	8	1	13	13
4702	2772	2	1	31	1	0	1	1	6	9	3	2	2	75	125	18	15	0	0	0	2	1	4	4
4704	2780	2	1	12	1	3	1	1	1	9	3	2	2	85	127	21	15	0	0	0	2	1	9	9
4707	2784	2	1	25	1	0	5	2	9	10	2	2	2	86	142	18	15	0	0	0	4	1	4	4
4709	2788	2	1	26	1	0	39	2	1	9	3	2	2	87	132	18	15	0	0	0	2	1	4	12
4711	2790	2	1	93	2	1	1	1	1	9	3	2	2	78	172	20	15	0	0	0	20	1	4	4
4712	2791	2	1	42	1	0	5	2	3	9	3	2	2	78	144	17	15	0	0	0	3	1	4	4
4715	2795	2	1	13	1	3	29	2	1	10	3	2	2	81	135	22	15	0	0	0	3	1	1	2
4718	2799	2	1	25	1	0	5	2	9	9	2	2	2	100	140	18	15	0	0	0	5	1	4	4
4719	2800	2	1	34	1	0	17	2	3	10	3	2	2	91	117	18	15	0	0	0	5	1	4	4
4723	2807	2	1	21	1	0	30	2	3	10	3	2	2	106	144	18	15	0	0	0	20	1	4	12
4724	2808	2	1	42	1	0	17	2	1	10	3	2	2	91	143	17	15	0	0	0	6	1	4	4
4725	2809	2	1	25	1	0	10	2	3	9	3	2	2	74	130	16	15	0	0	0	6	1	4	8
4731	2817	2	1	39	1	0	30	2	1	9	3	2	2	84	111	17	15	0	0	0	3	1	4	4
4734	2821	2	1	44	1	0	5	2	6	10	3	2	2	56	105	18	8	1	6	0	16	1	22	22
4735	2823	2	1	72	2	1	1	1	1	9	3	2	2	64	174	18	15	0	0	0	4	1	4	4
4744	2844	2	1	5	1	3	32	2	1	9	3	2	2	118	120	23	15	0	0	0	2	1	9	9
4745	2846	2	1	34	1	0	27	2	3	9	3	2	2	87	158	17	15	0	0	0	4	1	4	4
4746	2847	2	1	29	1	0	5	2	1	10	3	2	2	74	110	19	15	0	0	0	4	1	9	9
4750	2855	2	1	46	1	0	5	2	3	10	1	1	2	89	156	18	15	0	0	0	7	1	9	9
4752	2857	2	1	32	1	0	30	2	6	9	3	2	2	88	152	18	15	0	0	0	5	1	4	12
4754	2859	2	2	76	2	1	1	1	1	9	1	1	2	86	163	18	15	0	0	0	8	1	9	9
4757	2863	2	1	24	1	0	29	2	1	9	3	2	2	74	140	19	15	0	0	0	4	1	9	10
4758	2866	2	2	57	1	0	1	1	1	9	3	2	2	87	188	18	15	0	0	0	8	1	4	8
4760	2868	2	1	32	1	0	5	2	3	10	3	2	2	90	133	18	15	0	0	0	3	1	4	8
4761	2869	2	2	72	2	1	29	2	1	9	3	2	2	78	136	17	15	0	0	0	4	1	9	9
4762	2870	2	1	5	1	3	1	1	1	9	3	2	2	92	110	38	15	0	0	0	2	1	2	3
4763	2871	2	1	34	1	0	5	2	3	10	3	2	2	68	136	18	15	0	0	0	2	1	1	1
4774	2885	2	1	14	1	3	30	2	1	9	3	2	2	94	138	17	15	0	0	0	2	1	4	4
4775	2886	2	1	40	1	0	17	2	1	10	1	1	2	70	126	16	15	0	0	0	6	1	4	8
4777	2888	2	1	20	1	0	30	2	3	10	3	2	2	93	156	18	15	0	0	0	4	1	9	13
4779	2891	2	1	11	1	3	10	2	1	9	3	2	2	165	#NULL!	32	15	0	0	0	3	1	4	4
4780	2892	2	2	43	1	0	39	2	1	9	3	2	2	100	156	18	15	0	0	0	3	1	4	4
4783	2895	2	1	25	1	0	17	2	3	9	3	2	2	74	170	19	15	0	0	0	5	1	1	1
4784	2896	2	1	30	1	0	30	2	3	10	3	2	2	98	122	18	15	0	0	0	3	1	9	12
4787	2902	2	1	73	2	1	29	2	1	9	3	2	2	86	141	#NULL!	15	0	0	0	11	1	9	9
4789	2904	2	1	20	1	0	1	1	1	9	3	2	2	99	110	18	15	0	0	0	2	1	8	12
4794	2911	2	1	47	1	0	2	2	3	9	3	2	2	77	151	19	15	0	0	0	11	1	4	5
4796	2918	2	1	29	1	0	22	2	3	9	3	2	2	83	148	16	15	0	0	0	2	1	4	4
4798	2920	2	1	38	1	0	30	2	3	10	3	2	2	59	131	21	15	0	0	0	3	1	14	14
4802	2925	2	1	79	2	1	29	2	6	9	3	2	2	76	147	19	15	0	0	0	12	1	9	9
4803	2926	2	1	39	1	0	29	2	3	9	1	1	2	85	133	18	15	0	0	0	4	1	4	4
4805	2928	2	1	48	1	0	10	2	1	9	3	2	2	109	149	17	15	0	0	0	3	1	4	6
4810	2934	2	1	11	1	3	10	2	1	9	3	2	2	150	#NULL!	26	15	0	0	0	2	1	1	1
4812	2936	2	1	21	1	0	30	2	2	10	3	2	2	88	130	18	15	0	0	0	14	1	9	13
4813	2937	2	1	23	1	0	5	2	5	10	3	2	2	78	122	18	15	0	0	0	5	1	10	10
4814	2939	2	1	34	1	0	5	2	1	10	1	1	2	84	130	18	15	0	0	0	9	1	12	12
4818	2943	2	2	57	1	0	31	2	1	9	3	2	2	74	171	18	15	0	0	0	6	1	4	4
4824	2950	2	1	37	1	0	5	2	3	9	3	2	2	86	139	18	15	0	0	0	4	1	4	4
4832	2962	2	1	41	1	0	30	2	3	9	1	1	2	70	106	17	15	0	0	0	8	1	8	12
4835	2966	2	1	23	1	0	30	2	3	10	3	2	2	66	114	20	15	0	0	0	7	1	21	29
4840	2974	2	1	25	1	0	30	2	3	9	3	2	2	80	132	17	15	0	0	0	10	1	9	27
4841	2975	2	2	34	1	0	29	2	1	9	3	2	2	95	172	18	15	0	0	0	4	1	1	1
4842	2977	2	2	74	2	1	1	1	1	9	3	2	2	83	129	18	15	0	0	0	6	1	4	4
4848	2987	2	1	55	1	0	5	2	3	10	3	2	2	82	140	18	15	0	0	0	8	1	8	12
4850	2991	2	2	1	1	3	17	2	1	9	3	2	2	98	125	20	15	0	0	0	4	1	10	14
4852	2996	2	1	21	1	0	40	2	1	10	3	2	2	79	145	16	15	0	0	0	4	1	14	14
4853	2997	2	1	62	1	1	1	1	1	9	3	2	2	68	122	18	15	0	0	0	32	1	8	8
4856	3003	2	1	33	1	0	10	2	3	10	3	2	2	80	145	16	15	0	0	0	4	1	12	12
4857	3004	2	1	86	2	1	29	2	1	9	3	2	2	85	145	18	15	0	0	0	4	1	4	4
4861	3009	2	1	2	1	3	1	1	1	9	3	2	2	114	#NULL!	24	15	0	0	0	2	1	16	21
4864	3012	2	1	57	1	0	2	2	3	10	3	2	2	125	145	19	15	0	0	0	26	1	29	34
4866	3014	2	1	25	1	0	5	2	3	10	3	2	2	88	132	18	15	0	0	0	7	1	5	6
4869	3018	2	1	34	1	0	2	2	1	9	3	2	2	78	156	18	15	0	0	0	2	1	4	4
4873	3025	2	1	30	1	0	30	2	3	10	3	2	2	78	134	17	15	0	0	0	2	1	4	4
4878	3040	2	1	27	1	0	1	1	6	9	1	1	2	80	128	16	15	0	0	0	2	1	4	5
4880	3042	2	1	31	1	0	5	2	1	9	3	2	2	84	103	18	15	0	0	0	2	1	1	1
4881	3043	2	1	31	1	0	10	2	6	9	3	2	2	82	126	16	15	0	0	0	3	1	4	4
4883	3045	2	1	92	2	1	1	1	1	9	3	2	2	86	153	19	15	0	0	0	20	1	9	9
4888	3054	2	2	4	1	3	30	2	1	9	3	2	2	87	#NULL!	24	15	0	0	0	8	1	4	8
4889	3055	2	1	36	1	0	2	2	1	9	3	2	2	83	140	17	15	0	0	0	3	1	9	9
4890	3056	2	1	38	1	0	10	2	3	10	1	1	2	80	149	21	15	0	0	0	3	1	17	18
4892	3059	2	2	17	1	3	1	1	1	9	3	2	2	100	142	18	15	0	0	0	3	1	1	2
4898	3066	2	1	4	1	3	30	2	1	9	3	2	2	105	115	28	15	0	0	0	9	1	1	1
4899	3067	2	1	2	1	3	45	2	1	9	3	2	2	105	115	28	15	0	0	0	13	1	9	9
4900	3068	2	1	10	1	3	30	2	1	9	3	2	2	80	119	18	15	0	0	0	2	1	4	8
4903	3071	2	2	69	2	1	1	1	1	9	3	2	2	69	137	18	15	0	0	0	3	1	9	9
4907	3078	2	1	15	1	3	30	2	1	9	3	2	2	80	143	18	15	0	0	0	2	1	4	4
4909	3080	2	1	50	1	0	2	2	3	9	3	2	2	81	136	18	15	0	0	0	2	1	1	1
4910	3081	2	1	44	1	0	1	1	1	9	3	2	2	106	160	22	15	0	0	0	2	1	1	1
4911	3083	2	1	28	1	0	5	2	3	10	1	1	2	105	150	18	15	1	4	0	10	1	11	14
4916	3088	2	2	74	2	1	30	2	1	9	3	2	2	86	147	17	15	0	0	0	8	1	9	9
4919	3091	2	1	20	1	0	30	2	1	9	3	2	2	70	108	18	15	0	0	0	5	1	4	4
4926	3101	2	1	28	1	0	30	2	3	9	1	1	2	115	127	18	15	0	0	0	5	1	9	9
4927	3102	2	1	27	1	0	30	2	1	9	3	2	2	76	117	19	15	0	0	0	2	1	4	12
4929	3104	2	1	15	1	3	1	1	6	9	3	2	2	88	115	18	15	0	0	0	2	1	9	19
4930	3105	2	1	50	1	0	10	2	1	9	1	1	2	80	158	18	15	0	0	0	3	1	9	9
4932	3107	2	1	69	2	1	22	2	1	9	3	2	2	69	152	18	15	0	0	0	9	1	1	1
4934	3110	2	1	32	1	0	17	2	3	9	3	2	2	74	132	18	15	0	0	0	2	1	4	8
4937	3117	2	2	76	2	1	20	2	1	9	1	1	2	74	144	18	15	0	0	0	2	1	10	11
4938	3118	2	1	67	2	1	1	1	1	9	3	2	2	65	157	18	15	0	0	0	8	1	4	4
4941	3122	2	1	23	1	0	17	2	6	9	3	2	2	70	119	21	15	0	0	0	3	1	4	8
4942	3123	2	1	41	1	0	2	2	1	10	3	2	2	78	178	18	15	0	0	0	68	1	13	13
4944	3126	2	2	65	2	1	1	1	1	9	3	2	2	101	185	18	15	0	0	0	2	1	4	4
4945	3128	2	1	34	1	0	17	2	1	9	3	2	2	55	119	16	15	0	0	0	2	1	5	6
4946	3129	2	1	30	1	0	30	2	1	10	3	2	2	79	144	17	15	0	0	0	3	1	8	8
4951	3137	2	1	44	1	0	40	2	1	10	3	2	2	89	133	18	15	0	0	0	4	1	9	9
4953	3139	2	1	24	1	0	30	2	5	9	3	2	2	76	116	17	15	0	0	0	3	1	9	9
4959	3146	2	1	45	1	0	1	1	1	9	3	2	2	86	182	16	15	0	0	0	4	1	4	8
4960	3147	2	1	78	2	1	1	1	1	10	3	2	2	77	178	17	15	0	0	0	8	1	5	6
4961	3148	2	1	36	1	0	5	2	3	9	3	2	2	88	160	17	15	0	0	0	4	1	4	12
4963	3151	2	2	29	1	0	17	2	1	9	3	2	2	84	117	18	15	0	0	0	10	1	1	1
4964	3152	2	1	21	1	0	30	2	3	9	1	1	2	78	127	18	15	0	0	0	3	1	9	9
4965	3153	2	1	31	1	0	5	2	3	10	1	1	2	56	156	18	15	0	0	0	2	1	16	34
4969	3161	2	2	92	2	1	1	1	1	9	3	2	2	68	175	18	15	0	0	0	2	1	2	3
4970	3163	2	2	35	1	0	10	2	1	9	3	2	2	75	103	17	15	0	0	0	2	1	4	4
4976	3172	2	2	24	1	0	100	2	6	10	1	1	2	84	124	18	15	0	0	0	6	1	9	12
4978	3175	2	1	29	1	0	25	2	4	10	1	1	2	62	146	18	15	0	0	0	2	1	4	4
4979	3176	2	2	51	1	0	1	1	1	9	3	2	2	75	108	20	15	0	0	0	3	1	4	6
4980	3177	2	1	30	1	0	5	2	1	9	3	2	2	76	123	20	15	0	0	0	3	1	4	8
4983	3181	2	1	5	1	3	10	2	1	9	3	2	2	127	#NULL!	22	15	0	0	0	2	1	9	18
4984	3182	2	1	21	1	0	30	2	3	10	3	2	2	66	134	17	15	0	0	0	2	1	1	1
4986	3184	2	1	32	1	0	30	2	3	10	1	1	2	82	143	22	15	0	0	0	4	1	9	9
4989	3187	2	1	29	1	0	1	1	6	10	3	2	2	88	180	19	15	0	0	0	2	1	4	4
4993	3196	2	1	26	1	0	10	2	6	9	3	2	2	82	121	18	15	0	0	0	9	1	9	9
4994	3198	2	2	67	2	1	20	2	1	9	3	2	2	78	95	17	15	0	0	0	16	1	9	9
4996	3201	2	1	69	2	1	23	2	1	9	1	1	2	72	150	16	15	0	0	0	11	1	11	11
4998	3203	2	1	21	1	0	1	1	1	9	3	2	2	70	143	18	15	0	0	0	5	1	4	4
4999	3204	2	1	21	1	0	30	2	9	10	3	2	2	112	154	24	7	0	0	8	23	1	34	59
5004	3210	2	1	23	1	0	1	1	1	9	3	2	2	94	150	19	15	0	0	0	4	1	9	27
5006	3213	2	2	25	1	0	12	2	1	9	3	2	2	72	105	17	15	0	0	0	3	1	4	5
5007	3214	2	2	46	1	0	22	2	1	9	3	2	2	89	120	18	15	0	0	0	2	1	4	8
5008	3216	2	1	15	1	3	40	2	6	9	3	2	2	98	110	18	15	0	0	0	2	1	4	4
5009	3217	2	2	5	1	3	45	2	1	9	3	2	2	110	#NULL!	22	15	0	0	0	2	1	4	6
5010	3219	2	1	69	2	1	1	1	1	9	1	1	2	96	181	18	15	0	0	0	3	1	4	8
5011	3220	2	1	41	1	0	5	2	1	9	3	2	2	90	148	18	15	0	0	0	15	1	9	17
5014	3228	2	1	37	1	0	30	2	1	10	3	2	2	126	101	22	15	0	0	0	4	1	10	14
5019	3235	2	1	30	1	0	30	2	3	10	3	2	2	74	111	16	15	0	0	0	8	1	10	10
5023	3241	2	2	27	1	0	1	1	1	9	3	2	2	86	142	18	15	0	0	0	3	1	10	11
5026	3245	2	2	68	2	1	31	2	1	9	3	2	2	64	136	18	15	0	0	0	7	1	9	9
5028	3248	2	1	24	1	0	2	2	1	9	3	2	2	85	144	18	15	0	0	0	5	1	4	4
5031	3251	2	1	24	1	0	2	2	#NULL!	9	3	2	2	85	144	18	15	0	0	0	5	1	4	4
5032	3253	2	1	27	1	0	26	2	1	9	3	2	2	75	140	18	15	0	0	0	4	1	4	12
5038	3266	2	1	10	1	3	29	2	6	10	#NULL!	#NULL!	2	86	128	20	15	0	0	0	2	1	5	6
5039	3267	2	1	35	1	0	29	2	1	10	3	2	2	78	134	18	15	0	0	0	31	1	5	6
5041	3269	2	1	28	1	0	2	2	3	10	3	2	2	105	170	40	15	0	0	0	15	1	10	14
5042	3275	2	1	31	1	0	45	2	3	10	1	1	2	89	139	16	15	0	0	0	12	1	4	8
5061	3299	2	2	36	1	0	1	1	1	9	3	2	2	78	111	17	15	0	0	0	6	1	1	1
5062	3300	2	2	1	1	3	40	2	1	9	3	2	1	129	#NULL!	32	15	0	0	0	2	1	9	9
5066	3307	2	1	66	2	1	20	2	1	9	1	1	2	94	151	18	15	0	0	0	8	1	4	4
5067	3309	2	2	34	1	0	45	2	1	9	1	1	2	85	146	18	15	0	0	0	7	1	4	4
5068	3313	2	1	58	1	0	30	2	1	10	1	1	2	78	120	18	15	0	0	0	2	1	4	8
5069	3314	2	1	46	1	0	39	2	5	9	3	2	2	87	136	18	15	0	0	0	12	1	4	8
5071	3317	2	2	37	1	0	1	1	1	9	3	2	2	81	130	17	15	0	0	0	3	1	4	4
5073	3319	2	1	37	1	0	39	2	1	9	3	2	2	72	115	18	15	0	0	0	2	1	4	4
5075	3321	2	1	11	1	3	32	2	1	9	3	2	2	119	128	19	15	0	0	0	3	1	9	9
5076	3322	2	1	29	1	0	5	2	6	10	1	1	2	80	120	17	15	0	0	0	3	1	10	11
5085	3338	2	2	46	1	0	1	1	1	9	3	2	2	97	127	18	15	0	0	0	2	1	4	4
5086	3340	2	1	20	1	0	#NULL!	#NULL!	3	10	3	2	2	89	169	18	15	0	0	0	2	1	19	22
5087	3341	2	1	48	1	0	5	2	1	9	3	2	2	104	150	18	15	0	0	0	8	1	1	1
5099	3356	2	2	65	2	1	30	2	#NULL!	9	1	1	2	89	189	18	15	0	0	0	3	1	9	22
5104	3362	2	2	26	1	0	12	2	1	9	3	2	2	85	165	18	15	0	0	0	3	1	4	8
5105	3363	2	1	92	2	1	1	1	1	9	3	2	2	60	142	18	15	0	0	0	2	1	4	4
5106	3364	2	1	59	1	0	30	2	3	10	1	1	2	82	175	22	15	0	0	0	6	1	29	34
5109	3368	2	1	36	1	0	17	2	3	10	3	2	2	71	142	20	15	0	0	0	2	1	4	4
5112	3373	2	1	33	1	0	30	2	3	10	#NULL!	#NULL!	2	83	175	21	15	0	0	0	3	1	24	24
5113	3374	2	1	23	1	0	30	2	3	10	3	2	2	90	150	18	15	0	0	0	57	1	9	17
5114	3375	2	1	16	1	3	1	1	1	9	3	2	2	90	138	18	15	0	0	0	2	1	1	1
5116	3377	2	1	83	2	1	40	2	1	9	1	1	2	45	208	23	15	0	0	0	12	1	9	9
5117	3378	2	1	58	1	0	30	2	1	9	3	2	2	89	123	98	15	0	0	0	2	1	4	4
5120	3381	2	1	36	1	0	30	2	1	9	#NULL!	#NULL!	2	99	124	18	15	0	0	0	4	1	4	4
5121	3383	2	2	65	2	1	1	1	1	9	3	2	2	86	135	18	15	0	0	0	31	1	9	9
5122	3384	2	1	11	1	3	1	1	1	9	3	2	2	78	129	22	15	0	0	0	2	1	9	18
5124	3386	2	1	48	1	0	5	2	6	9	1	1	2	102	75	18	15	1	8	5	20	1	22	22
5126	3390	2	1	26	1	0	5	2	1	9	1	1	2	92	147	16	15	0	0	0	4	1	4	4
5127	3391	2	2	84	2	1	1	1	9	9	3	2	2	94	164	18	15	0	0	0	8	1	9	9
5130	3394	2	2	7	1	3	40	2	1	9	1	1	2	89	101	17	15	0	0	0	2	1	18	27
5133	3397	2	1	31	1	0	30	2	4	10	#NULL!	#NULL!	2	82	118	21	15	0	0	0	6	1	21	29
5136	3402	2	1	46	1	0	45	2	1	9	3	2	2	88	137	18	15	0	0	0	3	1	9	13
5139	3406	2	2	53	1	0	1	1	3	9	3	2	2	95	170	16	15	0	0	0	4	1	1	1
5146	3416	2	1	29	1	0	2	2	1	9	3	2	2	80	135	16	15	0	0	0	3	1	4	4
5149	3421	2	1	50	1	0	30	2	3	9	3	2	2	78	113	18	15	0	0	0	2	1	1	1
5151	3423	2	1	48	1	0	2	2	#NULL!	10	1	1	2	89	127	17	15	0	0	0	4	1	4	12
5153	3425	2	1	21	1	0	1	1	1	9	3	2	2	81	151	17	15	0	0	0	4	1	4	8
5158	3436	2	2	16	1	3	1	1	1	9	3	2	2	92	122	18	15	0	0	0	4	1	4	12
5159	3437	2	1	27	1	0	1	1	1	9	3	2	2	78	130	18	15	0	0	0	2	1	4	4
5160	3438	2	1	35	1	0	5	2	1	10	3	2	2	97	117	18	15	0	0	0	4	1	4	8
5161	3439	2	1	42	1	0	30	2	3	9	3	2	2	93	137	16	15	0	0	0	3	1	4	4
5163	3442	2	1	31	1	0	29	2	1	9	3	2	2	82	132	18	15	0	0	0	6	1	9	9
5168	3449	2	2	59	1	0	1	1	1	9	3	2	2	87	175	18	15	0	0	0	6	1	4	4
5169	3450	2	2	85	2	1	39	2	1	9	1	1	2	70	180	18	15	0	0	0	10	1	9	9
5178	3462	2	2	73	2	1	29	2	1	9	3	2	2	96	147	18	15	0	0	0	5	1	4	4
5181	3465	2	1	35	1	0	2	2	1	10	3	2	2	82	124	17	15	0	0	0	4	1	8	8
5183	3467	2	1	38	1	0	5	2	3	10	3	2	2	70	180	18	15	0	0	0	2	1	4	4
5185	3469	2	1	74	2	1	1	1	1	9	3	2	2	80	115	18	15	0	0	0	2	1	1	1
5186	3470	2	1	1	1	3	1	1	1	9	3	2	2	146	#NULL!	28	15	0	0	0	2	1	1	1
5188	3472	2	2	77	2	1	1	1	1	9	1	1	2	99	140	20	15	0	0	0	14	1	18	18
5189	3473	2	1	55	1	0	17	2	5	10	3	2	2	91	154	18	15	0	0	0	6	1	4	4
5190	3474	2	1	21	1	0	30	2	5	10	1	1	2	88	125	18	15	0	0	0	4	1	9	9
5191	3478	2	1	45	1	0	1	1	1	9	3	2	2	111	102	18	15	0	0	0	5	1	4	8
5194	3481	2	1	48	1	0	30	2	1	10	1	1	2	90	126	17	15	0	0	0	7	1	4	4
5195	3482	2	1	24	1	0	30	2	3	10	1	1	2	88	128	25	15	0	0	0	12	1	8	12
5196	3484	2	1	21	1	0	17	2	1	9	3	2	2	92	138	18	15	0	0	0	3	1	4	4
5200	3490	2	2	12	1	3	17	2	1	9	3	2	2	86	136	17	15	0	0	0	3	1	4	12
5202	3496	2	1	64	1	1	29	2	1	9	3	2	2	80	127	18	15	0	0	0	7	1	9	9
5204	3498	2	1	35	1	0	17	2	1	10	3	2	2	88	134	18	15	0	0	0	7	1	4	12
5205	3500	2	1	28	1	0	30	2	9	10	2	2	2	76	133	18	15	0	0	0	5	1	4	8
5208	3503	2	1	33	1	0	5	2	1	9	3	2	2	78	156	18	15	0	0	0	4	1	4	4
5209	3504	2	1	42	1	0	17	2	1	10	3	2	2	71	137	19	15	0	0	0	2	1	4	4
5212	3509	2	2	62	1	1	1	1	1	10	3	2	2	85	128	16	15	0	0	0	12	1	6	6
5215	3514	2	1	3	1	3	1	1	1	9	3	2	2	109	#NULL!	22	15	0	0	0	2	1	4	4
5216	3515	2	1	38	1	0	30	2	2	9	3	2	2	105	155	18	15	0	0	0	3	1	9	9
5222	3523	2	1	27	1	0	5	2	1	9	3	2	2	83	132	18	15	0	0	0	3	1	4	4
5223	3524	2	1	25	1	0	17	2	3	10	3	2	2	110	150	19	8	1	11	17	121	1	16	17
5224	3527	2	2	38	1	0	18	2	1	10	1	1	2	97	148	18	15	0	0	0	2	1	4	4
5225	3528	2	1	24	1	0	29	2	1	9	3	2	2	154	#NULL!	42	15	0	0	0	2	1	4	4
5230	3533	2	1	74	2	1	1	1	1	9	3	2	2	90	119	20	#NULL!	0	0	0	8	1	9	9
5231	3534	2	1	9	1	3	1	1	1	10	3	2	2	154	97	26	12	0	0	0	3	1	13	14
5237	3540	2	1	8	1	3	29	2	1	10	3	2	2	147	110	20	15	0	0	0	5	1	1	1
5238	3543	2	1	84	2	1	40	2	1	9	3	2	2	71	151	16	#NULL!	0	0	0	14	1	9	9
5239	3544	2	1	62	1	1	45	2	1	9	1	1	2	84	152	18	15	0	0	0	6	1	9	9
5252	3566	2	1	42	1	0	2	2	3	10	1	1	2	83	128	18	15	0	0	0	4	1	4	4
5254	3568	2	1	52	1	0	17	2	1	9	3	2	2	52	113	17	15	0	0	0	3	1	4	4
5257	3571	2	1	67	2	1	45	2	1	9	1	1	2	98	145	18	15	0	0	0	7	1	10	11
5258	3573	2	2	59	1	0	22	2	1	9	3	2	2	98	165	18	15	0	0	0	5	1	4	8
5262	3578	2	1	30	1	0	10	2	1	9	1	1	2	88	127	18	15	0	0	0	6	1	4	6
5265	3583	2	1	38	1	0	5	2	1	9	3	2	2	87	140	16	15	0	0	0	2	1	4	5
5268	3592	2	1	29	1	0	5	2	3	10	1	1	2	88	159	19	12	1	13	3	22	1	13	17
5269	3594	2	1	76	2	1	10	2	1	9	1	1	2	64	148	18	15	0	0	0	5	1	9	10
5275	3601	2	1	28	1	0	17	2	1	9	3	2	2	98	137	18	15	0	0	0	2	1	9	13
5276	3602	2	1	28	1	0	29	2	1	9	3	2	2	79	135	18	15	0	0	0	2	1	#NULL!	#NULL!
5278	3604	2	1	18	1	0	39	2	1	9	3	2	2	63	130	18	15	0	0	0	4	1	9	9
5279	3606	2	1	24	1	0	17	2	1	10	1	1	2	78	135	18	15	0	0	0	3	1	9	18
5280	3607	2	1	60	1	0	17	2	1	10	1	1	2	86	126	20	14	0	0	0	8	1	16	29
5283	3610	2	1	32	1	0	30	2	4	10	1	1	2	120	150	17	15	0	0	0	4	1	16	16
5284	3612	2	2	26	1	0	30	2	1	10	1	1	#NULL!	#NULL!	#NULL!	#NULL!	#NULL!	0	0	0	6	1	4	4
5285	3613	2	1	63	1	1	42	2	1	9	1	1	2	75	150	18	15	0	0	0	2	1	4	4
5286	3614	2	1	16	1	3	1	1	1	9	3	2	2	107	135	#NULL!	15	0	0	0	3	1	4	9
5288	3616	2	1	22	1	0	1	1	1	10	1	1	2	106	136	20	15	0	0	0	5	1	2	3
5293	3623	2	1	49	1	0	30	2	2	10	1	1	2	80	136	18	15	0	0	0	3	1	10	10
5294	3624	2	1	29	1	0	17	2	1	10	#NULL!	#NULL!	2	89	123	18	15	0	0	0	13	1	9	17
5298	3628	2	1	76	2	1	1	1	1	9	1	1	2	80	142	22	15	1	48	29	91	2	1	1
5300	3631	2	1	25	1	0	1	1	1	9	3	2	2	83	133	16	15	0	0	0	2	1	1	1
5311	3646	2	1	35	1	0	5	2	5	9	1	1	2	84	116	18	15	0	0	0	4	1	9	13
5315	3652	2	2	67	2	1	29	2	1	9	3	2	2	75	134	18	15	0	0	0	7	1	4	4
5316	3653	2	1	10	1	3	1	1	6	9	3	2	2	95	#NULL!	20	15	0	0	0	2	1	9	9
5317	3661	2	1	24	1	0	30	2	1	9	3	2	2	85	145	17	15	0	0	0	3	1	4	12
5321	3668	2	1	70	2	1	29	2	1	9	3	2	2	#NULL!	166	16	15	0	0	0	4	1	9	18
5323	3671	2	2	89	2	1	29	2	1	9	3	2	2	88	142	18	15	0	0	0	8	1	9	13
5324	3672	2	1	2	1	3	1	1	1	9	3	2	2	132	#NULL!	26	15	0	0	0	2	1	4	6
5326	3675	2	2	41	1	0	100	2	1	9	3	2	2	79	143	17	15	0	0	0	5	1	4	6
5328	3678	2	1	11	1	3	100	2	6	9	3	2	2	82	#NULL!	18	15	0	0	0	2	1	1	2
5329	3680	2	1	11	1	3	22	2	6	9	3	2	2	78	126	18	15	0	0	0	3	1	9	9
5330	3681	2	1	12	1	3	31	2	1	9	3	2	2	90	123	19	15	0	0	0	2	1	4	8
5331	3682	2	2	86	2	1	1	1	1	9	3	2	2	82	120	18	15	0	0	0	2	1	4	6
5332	3683	2	1	61	1	1	10	2	1	9	1	1	2	85	135	19	15	0	0	0	9	1	10	10
5333	3685	2	1	32	1	0	5	2	9	9	1	1	2	88	128	18	15	0	0	0	4	1	9	9
5336	3692	2	1	31	1	0	100	2	1	10	3	2	2	97	110	20	15	0	0	0	3	1	9	18
5338	3695	2	1	44	1	0	30	2	9	10	3	2	2	98	170	20	15	0	0	0	2	1	5	9
5340	3698	2	1	52	1	0	30	2	1	9	3	2	2	77	141	17	15	0	0	0	3	1	4	8
5341	3700	2	1	30	1	0	2	2	3	10	1	1	2	64	170	14	15	0	0	0	2	1	#NULL!	17
5342	3701	2	1	20	1	0	1	1	1	9	3	2	2	96	122	18	15	0	0	0	5	1	4	4
5344	3707	2	1	40	1	0	5	2	5	10	3	2	2	88	113	16	15	0	0	0	5	1	9	12
5346	3709	2	1	14	1	3	40	2	1	9	3	2	2	85	145	18	15	0	0	0	10	1	4	6
5347	3710	2	1	70	2	1	45	2	1	9	3	2	2	110	130	18	15	0	0	0	3	1	9	9
5352	3717	2	1	36	1	0	30	2	#NULL!	10	2	2	2	85	140	18	15	0	0	0	4	1	4	4
5354	3720	2	1	27	1	0	30	2	1	9	3	2	2	80	120	18	15	0	0	0	2	1	4	5
5363	3736	2	2	63	1	1	1	1	1	9	3	2	2	85	134	20	15	0	0	0	2	1	5	6
5364	3737	2	1	11	1	3	1	1	1	9	3	2	2	88	162	18	15	0	0	0	2	1	#NULL!	4
5366	3739	2	1	61	1	1	30	2	1	9	3	2	2	78	151	20	15	0	0	0	4	1	9	9
5370	3744	2	1	39	1	0	30	2	1	9	3	2	2	74	128	18	15	0	0	0	2	1	4	9
5371	3745	2	1	54	1	0	17	2	1	9	1	1	2	88	119	16	15	0	0	0	16	1	9	18
5373	3747	2	2	13	1	3	1	1	1	9	1	1	2	112	125	18	15	0	0	0	3	1	1	1
5376	3751	2	1	16	1	3	25	2	1	9	1	1	2	99	99	22	15	0	0	0	5	1	9	9
5377	3752	2	1	40	1	0	30	2	1	10	3	2	2	88	114	19	15	0	0	0	2	1	12	12
5383	3760	2	2	6	1	3	1	1	9	9	1	1	2	110	#NULL!	28	15	0	0	0	4	1	9	9
5386	3765	2	2	14	1	3	40	2	1	9	3	2	2	98	115	20	13	0	0	0	5	1	5	6
5387	3767	2	2	57	1	0	1	1	1	9	3	2	2	71	146	16	15	0	0	0	5	1	4	9
5390	3770	2	1	43	1	0	5	2	1	9	3	2	2	73	129	16	15	0	0	0	3	1	4	4
5391	3772	2	2	50	1	0	1	1	1	9	1	1	2	86	138	17	15	1	3	2	13	1	1	3
5392	3773	2	1	13	1	3	40	2	1	9	3	2	2	80	120	21	15	0	0	0	2	1	4	8
5393	3774	2	1	45	1	0	32	2	6	9	1	1	2	74	137	18	13	0	0	0	2	1	1	1
5398	3779	2	1	20	1	0	45	2	1	9	3	2	2	76	117	17	15	0	0	0	3	1	4	8
5399	3782	2	1	33	1	0	5	2	1	9	3	2	2	84	130	18	15	0	0	0	2	1	4	4
5402	3786	2	2	21	1	0	1	1	1	9	1	1	2	88	150	18	15	0	0	0	2	1	4	4
5403	3789	2	1	22	1	0	1	1	6	9	3	2	2	72	138	20	15	0	0	0	3	1	9	9
5405	3791	2	1	11	1	3	29	2	#NULL!	9	3	2	2	119	138	18	15	0	0	0	5	1	#NULL!	#NULL!
5406	3794	2	1	36	1	0	30	2	1	9	3	2	2	87	132	20	15	0	0	0	3	1	4	4
5407	3795	2	1	42	1	0	30	2	3	10	3	2	2	71	127	18	15	0	0	0	5	1	9	9
5412	3800	2	1	7	1	3	1	1	1	9	1	1	2	95	111	22	15	0	0	0	2	1	2	2
5414	3804	2	1	32	1	0	100	2	1	10	1	1	2	85	170	18	15	0	0	0	5	1	10	10
5415	3809	2	1	49	1	0	5	2	1	9	3	2	2	88	130	18	15	0	0	0	3	1	4	4
5421	3827	2	2	80	2	1	31	2	1	9	3	2	2	74	163	18	15	0	0	0	5	1	9	9
5422	3828	2	1	20	1	0	31	2	5	9	1	1	2	85	147	18	15	0	0	0	2	1	4	4
5424	3831	2	1	46	1	0	30	2	3	10	1	1	2	89	142	18	15	0	0	0	12	1	4	12
5430	3843	2	1	96	2	1	1	1	1	9	1	1	2	76	121	18	15	0	0	0	11	1	1	1
5433	3847	2	1	46	1	0	5	2	3	10	3	2	2	80	179	18	15	0	0	0	4	1	4	4
5435	3852	2	1	29	1	0	10	2	1	10	3	2	2	89	113	16	15	0	0	0	3	1	9	9
5440	3859	2	1	85	2	1	1	1	1	9	3	2	2	80	137	17	15	0	0	0	2	1	5	6
5444	3868	2	1	11	1	3	1	1	6	9	3	2	2	98	#NULL!	18	15	0	0	0	2	1	1	1
[truncated: 241 more rows]
